# Supplementary material for: Deep annotation of long noncoding RNAs by assembling RNA-seq and small RNA-seq data
Source: J Biol Chem. 2023 Aug 4;299(9):105130. doi: 10.1016/j.jbc.2023.105130 (PMC10498003; doi:10.1016/j.jbc.2023.105130)
Supplement: Supporting Table S1 [file mmc2.xlsx]

## Sheet: Sheet1
Supplementary Table 1
Aligned tags of RNA-seq and short RNA-seq in mouse early embryos
	Aligned tags (×106)
Samples	RNA-seq	Small RNA-seq
oocyte	77.42	1.23
zygote	85.43	1.44
2-cell	42.86	2.33
4-cell	63.52	1.91
8-cell	89.06	1.93
Aligned tags of RNA-seq and short RNA-seq during iPSC reprogramming
	Aligned tags (×106)
Samples	RNA-seq	Small RNA-seq
MEFs	86.86	10.53
Day 1	93.87	10.81
Day 2	109.58	11.68
Day 3	94.87	16.1
Day 4	110.99	14.6
Day 5	104.72	10.38
Day 6	100	12.11
Day 7	97.77	18.4
Day 8	97.9	17.25
iPSCs	95.64	15.76
