# Supplementary material for: Deep annotation of long noncoding RNAs by assembling RNA-seq and small RNA-seq data
Source: J Biol Chem. 2023 Aug 4;299(9):105130. doi: 10.1016/j.jbc.2023.105130 (PMC10498003; doi:10.1016/j.jbc.2023.105130)
Supplement: Supporting Table S2 [file mmc3.xlsx]

## Sheet: suppembryo
Supplementary Table 2
transcript	chr	start	end	length	initial base	ERV subfamily	Expression in MII oocyte	Expression in zygote	Expression in 2-cell	Expression in 4-cell	Expression in 8-cell
ENSMUST00000072796	18	64448519	64450014	1495	G	MaLR	33.3302	43.8557	36.3141	28.5531	48.3871
ENSMUST00000084713	5	21910931	21954014	1792	A	MaLR	0	0	0.046214	0.11835	0.005429
ENSMUST00000098828	3	97930173	97967018	889	A	MaLR	0	0	0	0.24018	0
ENSMUST00000098980	3	87207545	87208005	460	A	MaLR	2.51656	3.68623	11.9715	0	0
ENSMUST00000111270	2	93027956	93033412	2904	G	MaLR	0	0.964593	0	0.14438	0
ENSMUST00000111461	2	90910713	90918258	1525	A	MaLR	1.16906	1.88277	0	0.058862	24.131
ENSMUST00000115480	1	9560832	9631092	1241	C	MaLR	1.1063	0.977115	0	0	0
ENSMUST00000117328	11	121856773	121861227	1312	T	MaLR	0.588146	1.45097	0	0.818389	0.007979
ENSMUST00000118736	2	87284352	87285272	920	A	MaLR	0	0	0	0.234528	0
ENSMUST00000118742	2	14691394	14691728	334	G	MaLR	0	0	0	0.644776	0
ENSMUST00000123127	4	53261356	53270232	2031	G	MaLR	0	0	0	0.060502	0
ENSMUST00000123403	2	122708043	122721456	1229	A	MaLR	0	0.24412	0	0.099341	0.405515
ENSMUST00000124025	11	102732405	102752861	1014	T	MaLR	0	0	0	0.050732	0
ENSMUST00000124184	19	12715790	12721247	746	G	MaLR	8.65076	5.52169	0	0	0
ENSMUST00000124319	4	19716732	19719886	551	T	MaLR	0	0	0	0.277765	0
ENSMUST00000124322	2	20921860	20931389	716	A	MaLR	0.139276	0	0	0	0.108635
ENSMUST00000124654	2	60355352	60363883	1375	A	MaLR	0	0	0	0.310644	0
ENSMUST00000124814	X	29012994	29046381	759	A	MaLR	17.5892	6.38693	2.3453	0.116754	0.208697
ENSMUST00000125494	3	33024777	33088607	1050	A	MaLR	0.245787	0	0	0	0
ENSMUST00000126240	2	69248307	69272491	1439	C	MaLR	0	0	0	0.094183	0.034287
ENSMUST00000126679	2	84500760	84506873	815	A	MaLR	3.892	0.304519	0	0.085385	0.529131
ENSMUST00000126735	2	143535476	143547837	4230	A	MaLR	0	0	0	0.202457	0
ENSMUST00000127317	3	97892231	97901089	1509	G	MaLR	0	0	0	0.404949	0
ENSMUST00000127456	4	58648392	58658592	1749	G	MaLR	1.54709	0.001142	0	0.245574	0
ENSMUST00000127642	2	25616007	25631758	1342	C	MaLR	0	0	0	0.492968	0
ENSMUST00000129191	10	39621412	39732007	2007	C	MaLR	0.200398	0	0	0.213824	0.198906
ENSMUST00000130218	17	71526896	71556543	1317	G	MaLR	0.907488	0.075586	0	0.128496	0.08801
ENSMUST00000131189	2	58276779	58286902	2936	G	MaLR	0	0	0	0.072789	0
ENSMUST00000131274	3	82904477	82943638	3257	G	MaLR	0	0.030144	0.034297	0.152407	0
ENSMUST00000131401	2	161179064	161216577	2169	C	MaLR	0.492173	0.319061	0	0.197974	0.292818
ENSMUST00000132485	3	53452619	53457797	1964	C	MaLR	0	0.406409	0	18.8592	1.38252
ENSMUST00000132553	4	33303569	33310137	1534	G	MaLR	0	0.063151	0	0.417969	1.18131
ENSMUST00000133884	4	94460931	94477180	920	G	MaLR	0	0	0	0.382479	4.1373
ENSMUST00000135360	2	146259286	146267160	954	G	MaLR	0	0	0	0.302296	0
ENSMUST00000135738	4	52814604	52828269	1184	A	MaLR	0	0	0	0.360269	0
ENSMUST00000135829	2	24440418	24486855	559	A	MaLR	0	0	0	0.026549	0
ENSMUST00000136500	11	121029402	121052357	770	T	MaLR	0.114941	2.76867	0	0.813727	0
ENSMUST00000136998	2	147184083	147331681	4339	A	MaLR	0.0458	0	0	0.043227	0
ENSMUST00000138374	3	108018294	108025249	2453	C	MaLR	0	0	0	0.357116	0.270144
ENSMUST00000138462	2	4137774	4144102	250	A	MaLR	0	0	0	0.272975	0
ENSMUST00000139600	4	3656508	3663108	868	C	MaLR	0	0	0	0.123853	0.458716
ENSMUST00000140203	3	36499804	36506809	2195	G	MaLR	0	1.05141	0	0.195543	0
ENSMUST00000141035	2	30306067	30323986	2356	A	MaLR	0.205618	0	0	0.091179	0
ENSMUST00000141843	2	164754252	164769624	453	T	MaLR	2.2778	1.46399	0	16.572	11.8399
ENSMUST00000142047	4	73791246	73798372	748	A	MaLR	0.805593	0	0	0.387877	0
ENSMUST00000142433	3	95871522	95887956	1328	G	MaLR	3.44731	0	0	0	0.858339
ENSMUST00000143949	12	57585975	57618602	3385	G	MaLR	0.521263	0.033104	0	0	0.15615
ENSMUST00000144350	3	156903863	156920780	2291	A	MaLR	0	0	0	0.282599	0
ENSMUST00000144765	4	42736593	42738094	534	A	MaLR	0	0	0	0.020149	0
ENSMUST00000145801	13	29016708	29040336	732	A	MaLR	0	0	0	0.53368	0
ENSMUST00000146043	4	40482840	40525548	811	A	MaLR	0.596088	0	0	0.180333	0
ENSMUST00000146364	12	100187968	100193540	1981	A	MaLR	0.504602	3.61166	0.218317	0.214214	4.66784
ENSMUST00000147019	2	14740372	14767024	545	A	MaLR	8.62111	19.1663	1.76294	0	0
ENSMUST00000147108	4	37249403	37332515	3291	A	MaLR	0.002425	0	0	0.261291	0
ENSMUST00000148729	5	134987433	135001350	2070	C	MaLR	14.773	24.6463	0.777831	0.582551	0
ENSMUST00000148776	7	98682336	98702928	1129	G	MaLR	42.624	39.9453	0	0	0
ENSMUST00000149237	9	54268578	54301570	838	G	MaLR	0	0	0	0.032105	0
ENSMUST00000150482	2	92043373	92096042	1185	G	MaLR	0	0	0	0.358888	0.005055
ENSMUST00000150556	2	90914038	90917669	377	C	MaLR	0	0	0	0.387837	1.40979
ENSMUST00000150705	2	73357268	73364333	447	C	MaLR	0	0	0	1.24916	0
ENSMUST00000151051	2	129182482	129183947	1346	A	MaLR	0	0	0	0.077982	0
ENSMUST00000151979	6	147180244	147208285	2346	A	MaLR	1.93897	8.54581	0.866752	0.547467	11.9349
ENSMUST00000152086	4	34130854	34134800	651	T	MaLR	0	0	0	0.289108	0
ENSMUST00000153581	2	119594303	119607502	8297	G	MaLR	3.3011	3.85492	1.71932	0.00961	44.8627
ENSMUST00000154038	2	160743927	160751909	975	A	MaLR	0	0	0	0.042901	0
ENSMUST00000154242	2	158356022	158358464	343	C	MaLR	0	1.29417	0.006516	49.3337	1.22826
ENSMUST00000154409	2	117806678	117812813	618	T	MaLR	2.05324	0	0	0.254048	0
ENSMUST00000155091	2	4132065	4141141	431	A	MaLR	0	0	0	0.349956	0
ENSMUST00000156387	2	32050881	32064911	746	A	MaLR	1.98385	2.89826	0	0.080107	0.255346
ENSMUST00000159568	6	6820543	6871592	4605	G	MaLR	2.96007	0	0	0.046875	0
ENSMUST00000160361	6	89141005	89147388	2372	G	MaLR	28.2997	47.1051	143.964	1.09156	16.5204
ENSMUST00000160802	1	85159764	85171155	618	C	MaLR	15.5165	0	0	0	0
ENSMUST00000160960	15	100695780	100704896	1384	A	MaLR	1.5704	1.39535	0	0.168723	0
ENSMUST00000161150	1	85111812	85114025	1259	G	MaLR	1.3417	0.737943	2.02853	406.422	57.7455
ENSMUST00000161820	6	36268514	36388092	2320	G	MaLR	0	0	0	0.41223	0
ENSMUST00000163396	14	118236880	118261199	499	G	MaLR	0	0	0.002988	0.178798	0.834984
ENSMUST00000163996	7	114315479	114415161	900	C	MaLR	0	0	0	0.181924	0
ENSMUST00000169557	13	34033063	34037147	4084	T	MaLR	0	0	0.257649	0.62587	0
ENSMUST00000172762	1	107529027	107549271	3458	T	MaLR	0.28794	0	0	0.184939	0
ENSMUST00000176275	3	96254619	96256277	561	G	MaLR	31.7094	101.386	41.5567	6.51574	0.514184
ENSMUST00000176396	5	72316354	72368048	853	A	MaLR	0	0	0	0.50175	0
ENSMUST00000176980	3	64195574	64213677	1744	A	MaLR	0	0	0.091819	0.24714	0.030149
ENSMUST00000177130	8	4162522	4206882	2817	A	MaLR	0.315472	2.40107	0	0.10601	0.169462
ENSMUST00000179666	7	38763034	38768184	2624	C	MaLR	0	0.006347	0	0.122366	0
ENSMUST00000180403	13	66244216	66264522	1097	A	MaLR	1.80661	2.60108	0.887905	0	2.61215
ENSMUST00000180524	8	109075222	109253639	3667	A	MaLR	31.99	30.02	0.023357	0.174871	0
ENSMUST00000180562	2	169020025	169021385	1360	A	MaLR	0	0	0	0.157237	0
ENSMUST00000180602	14	5543708	5574322	674	A	MaLR	0	0	0	0.047585	0
ENSMUST00000180857	14	52197502	52213852	1273	A	MaLR	1.27021	0.72084	0.351871	0.168363	0.932205
ENSMUST00000181022	5	123047373	123230871	1872	G	MaLR	0	0	0	0.551761	2.49086
ENSMUST00000181106	9	44112923	44121947	2136	A	MaLR	1.79269	2.13724	0.481923	0.251637	3.60893
ENSMUST00000181159	8	87472812	87525554	678	G	MaLR	0	4.90414	2.83773	0	0
ENSMUST00000181253	12	109646141	109661716	2344	G	MaLR	0.929991	2.98838	0	0.183439	1.28083
ENSMUST00000181327	7	63344690	63444529	2532	C	MaLR	0.323709	0.316144	0	0.142322	0
ENSMUST00000181451	1	151136507	151137780	897	A	MaLR	0	0	0.015414	0.239155	0
ENSMUST00000181486	4	147136278	147457019	3766	T	MaLR	0	0	0	0.192712	2.16789
ENSMUST00000181497	14	3822531	3884087	673	A	MaLR	0	0	0	0.127584	0
ENSMUST00000181596	2	73892996	73900850	2318	G	MaLR	0	0.259052	0	0.092672	0.301293
ENSMUST00000182109	19	47512982	47516578	2762	A	MaLR	0.208318	0	0.419273	0.324774	0.073056
ENSMUST00000182397	6	130483189	130503581	2614	G	MaLR	64.9826	10.8914	0	0	0.000764
ENSMUST00000182514	15	75854819	75856228	1006	A	MaLR	0	0.291859	0	0.341433	0
ENSMUST00000182819	1	9942023	9943223	813	A	MaLR	0	0.045343	0	0.872955	0.942461
ENSMUST00000184014	3	88782943	88832547	2132	A	MaLR	0.001405	0	0.856545	0.199532	0.229193
ENSMUST00000185465	1	154037597	154116153	542	A	MaLR	1.63654	1.46325	0	0.359687	0
ENSMUST00000185480	1	63117118	63126837	9719	G	MaLR	0.000267	0.016461	0.003601	0.310185	0
ENSMUST00000185686	1	146426898	146495060	607	G	MaLR	0	0	0	0.080196	0
ENSMUST00000185931	7	109998412	110151202	1200	G	MaLR	0	0	0.510595	2.05085	0.522316
ENSMUST00000186428	1	51847840	51849118	1278	A	MaLR	0	0.689601	0	0.337764	0
ENSMUST00000186665	1	146419436	146494951	2207	T	MaLR	1.17793	3.9774	1.13532	0.409756	0.562556
ENSMUST00000187121	1	80382822	80386251	3218	A	MaLR	0	2.45253	113.205	0.066305	7.2353
ENSMUST00000187415	1	153750682	153751547	760	G	MaLR	0.139532	0	0	0.616621	0.43123
ENSMUST00000187470	1	117741367	117768622	1320	C	MaLR	0.470654	0.360054	0	0.106519	0
ENSMUST00000187551	10	119092905	119103107	382	A	MaLR	0	0	0	0.533648	0
ENSMUST00000187649	1	90255276	90260120	916	G	MaLR	0	0	0	0.117647	0
ENSMUST00000188273	1	148234517	148248378	2075	C	MaLR	0	0	0	0.345082	0
ENSMUST00000188461	13	70012201	70026847	741	G	MaLR	0	0.776439	0	0.189134	0
ENSMUST00000188474	1	134435628	134439597	3314	A	MaLR	0	0.005076	0	0.074849	0.048432
ENSMUST00000188631	1	96871126	96907796	621	T	MaLR	0.0032	0	0	0.0912	0.108576
ENSMUST00000190297	7	16613824	16632544	407	T	MaLR	0.241463	0	0	0.835047	0.168293
ENSMUST00000190385	1	58702309	58703986	762	G	MaLR	0	0	0	0.179888	0
ENSMUST00000190707	1	138640095	138682077	1927	C	MaLR	0.154244	0.020704	0.010352	0	0
ENSMUST00000191060	1	98131456	98138189	519	A	MaLR	0.01912	2.19472	0	0.089866	0
ENSMUST00000191233	3	58790142	58812754	1043	A	MaLR	0	1.9085	0	0.125475	0
ENSMUST00000191563	1	92933526	92950590	1687	A	MaLR	0.225327	0.381467	0	2.41741	2.13399
ENSMUST00000191619	1	129943162	129946033	2871	G	MaLR	0	0	0	0.148677	0
ENSMUST00000191725	3	21753529	21800773	762	A	MaLR	0	0	0	0.023529	0
ENSMUST00000192050	1	30865504	30868538	3034	T	MaLR	0	0	0	0.595717	0.857002
ENSMUST00000192078	1	40582895	40586841	3946	A	MaLR	5.97902	3.44076	0	0.244489	0
ENSMUST00000192259	3	32939314	32983301	2830	G	MaLR	0.126714	0.389437	0	0.363622	0
ENSMUST00000192347	3	45273424	45274967	1543	A	MaLR	0	0	0	0.209197	0.783031
ENSMUST00000192367	1	25296512	25299886	3374	T	MaLR	0.797926	0	0	0.063111	0
ENSMUST00000192386	1	161811045	161814167	3122	T	MaLR	0	0	0	0.069164	0
ENSMUST00000192452	1	180372669	180373540	871	A	MaLR	0	0	0	0.24656	0
ENSMUST00000192778	1	191436340	191465048	2379	C	MaLR	0	0	0	0.028092	0
ENSMUST00000192781	15	68321381	68326333	4952	T	MaLR	0	0	0	0.177468	0
ENSMUST00000192814	1	45485836	45493052	7216	T	MaLR	0	0	0	0.116946	0
ENSMUST00000192860	1	183420655	183422213	914	A	MaLR	0.099697	0.462288	0	0.657642	1.7483
ENSMUST00000193344	1	68115195	68116547	1352	A	MaLR	0	0	0	0.158167	0
ENSMUST00000193395	1	194212187	194222759	575	A	MaLR	0.938045	0	0	0	0
ENSMUST00000193484	1	176276213	176279769	3556	A	MaLR	0	0	0	0.060725	0
ENSMUST00000193527	1	157043547	157045849	2302	A	MaLR	0	0	0	0.185845	0
ENSMUST00000193614	1	55051319	55053112	1793	A	MaLR	2.44247	0.495346	0	0.119844	0
ENSMUST00000193851	1	129860815	129863045	2230	T	MaLR	0	0	0	0.095025	0.003362
ENSMUST00000193928	1	55440904	55445930	5026	A	MaLR	14.2801	91.6303	5.11086	2.65148	0.792016
ENSMUST00000194081	1	108417077	108419832	2755	G	MaLR	0	0	0	0.078374	0
ENSMUST00000194117	2	13161751	13163623	1872	A	MaLR	5.27763	0	0	0.114789	0
ENSMUST00000194180	1	164424713	164426994	2281	G	MaLR	0	0	0	0.278265	0
ENSMUST00000194431	1	70310512	70312911	2399	G	MaLR	0	0	0	0.179167	0
ENSMUST00000194726	1	58797783	58801623	3840	A	MaLR	0	0.039183	0	0.11221	0.215525
ENSMUST00000195003	3	13288197	13291891	3694	A	MaLR	0	0	0	0.061543	0
ENSMUST00000195166	1	3592892	3595903	3011	A	MaLR	0	0	0	0.11919	2.43659
ENSMUST00000195253	2	14707665	14710338	2673	T	MaLR	0	0	0	0.23822	0
ENSMUST00000195297	1	160755687	160759689	4002	G	MaLR	0.002248	0	0.02623	0.05396	0.014989
ENSMUST00000195466	1	62247153	62249670	2517	A	MaLR	0	0	0	0.17077	0
ENSMUST00000195475	1	130467972	130470225	2253	A	MaLR	0.004215	0	0	0.237356	0.00102
ENSMUST00000195510	4	22408291	22412095	3804	G	MaLR	0.005274	0.008594	0.002453	0	0.007286
ENSMUST00000195578	1	128143614	128146348	2734	A	MaLR	0	0	0	0.235466	0
ENSMUST00000195683	12	115262684	115287908	4823	C	MaLR	0.037004	0.04836	0	0.137663	0.057396
ENSMUST00000195716	2	11315372	11319874	475	C	MaLR	0	0	0	0.565118	0
ENSMUST00000195723	1	25755343	25759033	3690	G	MaLR	0	0.00596	0	0.173395	0
ENSMUST00000195964	3	122574524	122577072	2548	T	MaLR	0	0.017262	0	0.252256	0
ENSMUST00000196032	5	50217247	50391361	1318	A	MaLR	0	0	0	0.292214	0
ENSMUST00000196183	3	80134132	80136456	2324	C	MaLR	0	0.000903	0	0.092903	0
ENSMUST00000196293	3	138374190	138395002	748	A	MaLR	0.809966	0.586841	0	0	0
ENSMUST00000196451	3	144493986	144497172	3186	T	MaLR	0	0	0	0.135551	0
ENSMUST00000196617	3	128148802	128231553	1440	G	MaLR	0.196812	0	0	0.148995	0
ENSMUST00000196937	3	127266673	127272289	5616	A	MaLR	0	0	0	0.114474	0
ENSMUST00000197016	5	45009171	45424402	3905	G	MaLR	0.251087	0	0	0.087568	0
ENSMUST00000197058	3	126226327	126228357	1513	C	MaLR	0	0	0	0.041584	0
ENSMUST00000197836	3	100582314	100587527	5213	T	MaLR	0.004219	0.005946	0.000403	0.040276	0.065401
ENSMUST00000197867	3	82794975	82812234	527	C	MaLR	24.4645	90.7995	0.383791	0	0
ENSMUST00000198047	3	153162728	153182815	671	G	MaLR	0	0	0	0.084444	0
ENSMUST00000198269	3	116128451	116141016	748	C	MaLR	0	0	0	1.09143	0
ENSMUST00000198336	3	135425237	135427932	2695	A	MaLR	0	0	0.079006	0.119807	0
ENSMUST00000198676	5	59569702	59574242	1818	G	MaLR	1.50394	77.3721	134.577	30.1101	11.813
ENSMUST00000198874	3	37339017	37341520	2503	T	MaLR	0	0	0	0.769569	0
ENSMUST00000199042	3	128610987	128887161	2583	G	MaLR	0	0	0	0.032457	0
ENSMUST00000199060	3	122286877	122293720	6843	A	MaLR	0.529201	0.810615	0.97972	1.85029	2.27133
ENSMUST00000199064	3	36529222	36532331	3109	G	MaLR	0	0	0	0.15209	0.002765
ENSMUST00000199285	3	126441012	126445066	4054	G	MaLR	0	0	0	0.184957	0
ENSMUST00000199385	3	104470660	104476730	6070	T	MaLR	0.065887	0.014014	0	0	0
ENSMUST00000199418	3	152386260	152388037	1777	C	MaLR	0	0	0	0.48369	0
ENSMUST00000199844	3	85544316	85553389	335	A	MaLR	0	0	0	0.338675	0
ENSMUST00000199858	3	127390076	127393706	3630	G	MaLR	0	0	0	0.295786	0
ENSMUST00000199980	3	149304829	149345840	1242	G	MaLR	0	0	0	0.032	0
ENSMUST00000200017	5	30529500	30543830	3129	G	MaLR	0.158096	0.029295	0.194507	0.275631	0.006278
ENSMUST00000200529	3	135833701	135840269	1198	G	MaLR	0	0	0	0.359401	0
ENSMUST00000201142	5	151406504	151432118	2306	C	MaLR	0.024504	0.087446	0	0.137686	0
ENSMUST00000202120	2	35762865	35765879	3014	G	MaLR	0	0	0	0.142289	0
ENSMUST00000202883	5	91958000	91958962	962	T	MaLR	1.213	3.70706	4.76324	1.19626	0.705088
ENSMUST00000203312	2	38500192	38505048	4856	A	MaLR	0	0	0	0.109944	0
ENSMUST00000203437	6	83314145	83316943	2798	G	MaLR	0.006788	0.162558	0.089675	0.425509	0.168274
ENSMUST00000204068	6	86526247	86551042	357	C	MaLR	0	0	0	0.394532	0
ENSMUST00000204392	6	140620162	140622423	2261	A	MaLR	0.003389	0	0	0	0.176835
ENSMUST00000204642	6	128169704	128183803	3840	A	MaLR	0.276867	5.15405	5.56805	0.47593	4.13817
ENSMUST00000204911	6	125265476	125287286	3454	G	MaLR	0.570207	0.847953	0.051764	0.682186	0
ENSMUST00000205529	7	73097749	73102068	2092	T	MaLR	4.14641	0	0	0.204296	0
ENSMUST00000206896	7	80751822	80758612	632	G	MaLR	0	0	0	0.315064	0
ENSMUST00000207035	8	8727111	8853647	2710	G	MaLR	2.34989	0	0	0.367299	0
ENSMUST00000209101	7	44579968	44590624	1086	G	MaLR	0	0	0	0.594123	0.171717
TCONS_00000110	1	9565608	9577687	1765	G	MaLR	33.5363	21.2064	0	0	0
TCONS_00000266	1	17610388	17612747	275	T	MaLR	0	0	4.06151	15.2639	1.67411
TCONS_00000323	1	22898389	22907435	3796	A	MaLR	1.11703	1.38752	3.70163	0.036026	0
TCONS_00000408	1	34057087	34066819	1712	T	MaLR	0.02217	0	0.126021	131.722	0
TCONS_00000550	1	37603836	37605836	506	T	MaLR	0.075157	8.44387	33.6986	4.49259	2.25513
TCONS_00000766	1	44756602	44758492	399	T	MaLR	0.00062	2.10682	11.8454	0	0.006234
TCONS_00000912	1	55443692	55445064	1068	T	MaLR	17.9571	0	0	0	0
TCONS_00001036	1	59385749	59393573	1902	A	MaLR	1.21971	1.16181	0	0	0
TCONS_00001123	1	61047556	61068524	2165	A	MaLR	1.85174	0.369216	0	0	0
TCONS_00001199	1	64151372	64153186	319	G	MaLR	0.003488	0.38745	2.96087	0.135557	0.016989
TCONS_00001635	1	79983992	79989342	894	C	MaLR	0.413202	0.868981	1.1309	0.015865	0
TCONS_00001973	1	87840337	87845158	408	T	MaLR	0	0	0	6.55231	1.74373
TCONS_00002019	1	88829820	88836164	399	T	MaLR	0	0	2.2384	5.14574	2.12965
TCONS_00002218	1	93543500	93553391	515	T	MaLR	0	0	0	13.3443	0
TCONS_00002297	1	98766178	98776021	551	T	MaLR	0	0.003606	5.90921	7.92149	9.09518
TCONS_00002401	1	112233172	112239792	2383	G	MaLR	0	0	0.80857	1.44349	0.338136
TCONS_00002402	1	112233172	112239793	2383	G	MaLR	0	0	0.985573	1.88457	0.522562
TCONS_00002480	1	119443774	119445807	1156	G	MaLR	0	0	0	0.092377	0.841522
TCONS_00002521	1	121911989	121916237	2067	C	MaLR	0.783468	1.04993	0.123258	0.052964	0.008592
TCONS_00002539	1	127364332	127366698	441	A	MaLR	0	0	0	1.94595	11.9369
TCONS_00002743	1	132986439	133001445	236	A	MaLR	1.46036	0	0	0	0
TCONS_00002786	1	133668014	133677440	276	A	MaLR	0.024597	0.014846	0.008674	1.42847	0.241645
TCONS_00002978	1	136667152	136690805	974	A	MaLR	0	0.209089	0	0.231287	12.4101
TCONS_00003000	1	138446603	138500691	1903	C	MaLR	41.1369	43.2769	5.97447	0.056109	0
TCONS_00003072	1	148363125	148370011	1001	G	MaLR	0	0.000762	3.44639	4.03663	3.01234
TCONS_00003109	1	151310717	151312792	863	A	MaLR	0.007038	0.838886	0	0.019911	0
TCONS_00003243	1	156314497	156366513	354	T	MaLR	0	0	0	159.728	0
TCONS_00003542	1	167173984	167188072	891	A	MaLR	0.135725	0.866932	0	0.041261	0
TCONS_00004156	1	185745035	185757726	1257	C	MaLR	1.10489	5.00024	40.6502	0	0
TCONS_00004351	1	4432232	4469823	505	G	MaLR	0.775228	3.2813	0.357998	0	0
TCONS_00004604	1	16942091	16944491	315	G	MaLR	0.676384	5.92541	4.62421	0	0.442994
TCONS_00004633	1	20702357	20704234	386	T	MaLR	0.030559	1.09593	3.33554	0.749919	0.256837
TCONS_00004780	1	33177445	33211773	1592	G	MaLR	0.419198	2.46116	0	0.033018	0
TCONS_00004840	1	35300853	35307475	1430	T	MaLR	0.113076	0.841313	1.0869	0.111993	0.025652
TCONS_00004845	1	35867416	35869294	387	T	MaLR	0.057272	2.38284	14.3204	5.46974	0.433756
TCONS_00004850	1	36031475	36037916	496	A	MaLR	0	0.001739	6.79736	9.14401	7.14354
TCONS_00004853	1	36124166	36126370	699	G	MaLR	0.097417	0.777474	0	0.027219	0
TCONS_00005030	1	39608825	39614003	949	G	MaLR	0.211312	0.936117	0	0.003737	0
TCONS_00005351	1	56426864	56430268	714	A	MaLR	0	0.591142	0	0.050356	0
TCONS_00005536	1	62130470	62177005	1890	T	MaLR	21.1609	2.33204	0	0.081266	0
TCONS_00005600	1	64679854	64690808	1071	C	MaLR	15.5014	23.145	46.6628	0	0
TCONS_00006114	1	84356434	84364192	1561	G	MaLR	11.2299	0.303911	0	0	0
TCONS_00006157	1	85083035	85097507	552	C	MaLR	10.7709	33.6729	26.0272	25.1095	21.6384
TCONS_00006356	1	90921980	90925547	285	C	MaLR	7.59739	21.535	4.70411	0.376307	0
TCONS_00006491	1	93724378	93735368	1200	T	MaLR	0	0	0	18.0992	3.93234
TCONS_00006494	1	93792582	93802051	1229	T	MaLR	1.07813	0.010596	7.89514	72.9439	29.8436
TCONS_00006505	1	95266869	95273059	2148	T	MaLR	0.02618	0.008619	0.309869	0.012932	1.39005
TCONS_00006506	1	95266929	95270937	2089	A	MaLR	0.01799	0.004768	1.94554	0	0.003001
TCONS_00007183	1	136622007	136642889	2815	A	MaLR	0.463994	1.55211	0.076268	0	124.561
TCONS_00007198	1	137062446	137069455	1097	A	MaLR	0	0	0.26312	2.01261	1.39444
TCONS_00007272	1	143504473	143521055	711	G	MaLR	0.536124	1.50818	0	0.009018	0
TCONS_00007926	1	166443012	166455521	949	A	MaLR	0.769431	0.096716	0	0	0
TCONS_00007947	1	167954810	167967208	2884	G	MaLR	0.880259	1.69934	8.41983	0	0
TCONS_00008559	1	186246536	186250806	3103	C	MaLR	2.80116	2.75301	0	0.03657	0
TCONS_00008668	1	191146721	191148604	391	C	MaLR	0.098334	5.7023	41.2467	4.93497	1.57641
TCONS_00008704	1	191884381	191949453	1627	G	MaLR	0	1.83824	1.15776	104.668	0
TCONS_00008910	10	6965543	6967231	216	T	MaLR	0.61885	91.5713	20.8107	9.20214	9.87339
TCONS_00008989	10	12992270	13084708	757	C	MaLR	0	0	503.25	860.17	35.0299
TCONS_00009086	10	19289511	19327560	2974	G	MaLR	0.607154	2.93835	0	0.008003	0
TCONS_00009123	10	20148999	20182068	389	C	MaLR	0	0	0	33.8604	0
TCONS_00009277	10	28341604	28343486	392	T	MaLR	0.194635	71.8154	14.2568	0.807137	0.927377
TCONS_00009354	10	39191774	39199636	617	T	MaLR	0.083682	1.78543	2.41392	0.022529	0.057903
TCONS_00009543	10	45991014	46004586	1127	G	MaLR	0.56985	3.12573	0.067521	0.019284	0
TCONS_00009549	10	49712118	49715188	1568	T	MaLR	15.5048	26.9968	0.336092	0	1.64672
TCONS_00009825	10	65195857	65241713	1135	A	MaLR	0.056581	0.074573	2.31098	0	0
TCONS_00009990	10	72967991	73023872	1027	G	MaLR	0.149701	1.49958	0	0.017188	0
TCONS_00011162	10	118017330	118024245	938	T	MaLR	0	0	3.45325	6.99135	1.85531
TCONS_00011186	10	118937582	118943980	454	A	MaLR	0	0.000585	4.35764	14.6846	6.3057
TCONS_00011187	10	118937582	118943980	454	A	MaLR	0	0	1.45036	2.96678	2.94201
TCONS_00011276	10	122099620	122123803	3048	G	MaLR	1.74878	2.86646	8.06793	0.153438	0.085115
TCONS_00011311	10	126459352	126461225	386	T	MaLR	0.029666	0.613739	2.67858	0.41707	0.143152
TCONS_00011823	10	18228532	18231461	648	T	MaLR	0.044615	25.5488	24.9676	0.352096	0.152308
TCONS_00012117	10	40400273	40404387	2677	T	MaLR	0.034677	0.026782	2.05755	4.54338	37.2051
TCONS_00012119	10	40811237	40828227	781	T	MaLR	0.068451	0.902287	0	0.096559	0
TCONS_00012237	10	45456571	45486386	3009	G	MaLR	40.3762	20.0207	0	0	1.68545
TCONS_00012542	10	64539526	64541398	382	T	MaLR	4.5925	131.744	204.771	72.4605	42.5648
TCONS_00012632	10	70989614	71005344	1266	A	MaLR	0	0	0	0.044129	13.8235
TCONS_00013330	10	88049793	88051768	483	C	MaLR	0.12932	15.7057	52.872	11.0218	1.90915
TCONS_00013630	10	108412073	108417605	742	T	MaLR	9.80188	0	0	0	0
TCONS_00013807	10	117750646	117792642	526	T	MaLR	0	2.44615	39.6295	0	0
TCONS_00013857	10	119603878	119617806	1891	C	MaLR	13.0941	8.17781	0	0	0
TCONS_00013877	10	120353384	120476469	3728	C	MaLR	0	0	0	42.3142	13.259
TCONS_00013960	10	124412940	124414778	343	A	MaLR	0.01684	2.57835	10.4974	1.93651	0.336285
TCONS_00014201	10	130463712	130466203	1003	T	MaLR	0.118156	2.37553	10.6871	2.07737	0.92383
TCONS_00014414	11	5761344	5781876	1686	G	MaLR	0	0	0	66.2559	0
TCONS_00014486	11	8088687	8091784	2748	A	MaLR	0.593178	0.421124	0	0.01035	0
TCONS_00014826	11	29606030	29650492	1241	G	MaLR	0.999093	1.64501	0	15.5391	32.6445
TCONS_00014960	11	40677908	40679530	201	C	MaLR	12.6182	79.5994	0.101179	0	2.35439
TCONS_00014962	11	40679664	40684823	203	A	MaLR	45.0666	0	0	0	0
TCONS_00015306	11	52555394	52689559	1032	G	MaLR	0.240268	1.07887	0	0.055	0
TCONS_00015372	11	53926837	53928695	366	C	MaLR	0.043963	2.04871	11.4496	0.775751	0.311822
TCONS_00015629	11	60500660	60628708	209	A	MaLR	0	0	0	2.67763	220.485
TCONS_00015708	11	61788515	61813261	930	A	MaLR	0.457899	0	0	45.5745	0.754555
TCONS_00016548	11	76828125	76834501	431	T	MaLR	0	0.069284	9.82525	52.8611	55.325
TCONS_00016818	11	79845291	79847162	377	C	MaLR	0.528295	34.6045	100.643	22.8267	6.48448
TCONS_00017314	11	93903342	93946995	1701	T	MaLR	137.713	31.1393	0	0.025837	0.028186
TCONS_00018191	11	106195811	106249228	1111	T	MaLR	0.040891	0.035609	0	14.4177	0.020773
TCONS_00018347	11	111534216	111563455	2597	A	MaLR	1.17145	0	0	0	0
TCONS_00019735	11	29901712	29925645	2895	G	MaLR	4.89975	20.775	1.17082	0.547902	0.814286
TCONS_00020800	11	64451464	64458512	2115	G	MaLR	4.2527	273.167	335.845	138.517	49.4449
TCONS_00021345	11	73437155	73439047	395	T	MaLR	0.067649	17.0297	95.2734	26.722	9.38248
TCONS_00021799	11	83710090	83716145	627	A	MaLR	0.228296	3.10115	45.9487	0.170886	0
TCONS_00021970	11	86949219	86993759	2805	A	MaLR	0	0	3.15103	1352.4	564.752
TCONS_00022892	11	102414142	102423257	711	A	MaLR	0	0	0.149337	7.25331	7.17875
TCONS_00024423	12	19066343	19073498	296	A	MaLR	0	0.03353	0	3.46234	1.07801
TCONS_00024448	12	20586967	20588833	372	T	MaLR	0.068234	8.0239	42.1592	14.3831	4.19203
TCONS_00024472	12	21586368	21604536	1446	A	MaLR	0	0	0.147488	4.64394	0.087212
TCONS_00024581	12	30026376	30062075	868	T	MaLR	0	16.7831	49.9285	0	0.888211
TCONS_00024626	12	32877666	32880753	2536	G	MaLR	2.55172	12.6405	0.494535	0.038784	0.163038
TCONS_00024691	12	37741974	37755772	1562	C	MaLR	0.853803	1.9288	0.069379	0.024007	0
TCONS_00024717	12	40670284	40780650	1231	T	MaLR	0.88754	0	0	41.089	0
TCONS_00024770	12	51033223	51036617	1895	A	MaLR	0.003064	2.86573	13.2908	1.05784	0.215229
TCONS_00025117	12	73788027	73812575	5180	T	MaLR	0.561594	0.71126	0.008354	0.020413	0.000788
TCONS_00025232	12	78949076	78962906	341	C	MaLR	0.034884	0.184198	0	0.122524	51.2432
TCONS_00025439	12	84477002	84531571	2036	A	MaLR	55.6803	0.740173	0	0	0
TCONS_00025440	12	84500530	84540166	385	T	MaLR	4.23568	12.7285	5.97029	4.51645	9.27868
TCONS_00025588	12	87528688	87538601	1132	G	MaLR	1.90716	1.62124	0	0.037184	0.069808
TCONS_00025656	12	98217216	98221261	1591	G	MaLR	1.8534	96.1925	9.58545	1.1625	1.07037
TCONS_00025688	12	99003276	99019655	1121	T	MaLR	0.497206	1.41238	0.030092	0.050366	0.154639
TCONS_00025840	12	105034956	105040906	1147	A	MaLR	12.3083	1.4561	0	0.093124	0
TCONS_00026186	12	112970814	112990486	412	T	MaLR	0	0	0.251208	5.15217	18.5386
TCONS_00026357	12	4664567	4679503	2494	T	MaLR	1.34295	0	0	0	0
TCONS_00026385	12	7333667	7345896	1015	G	MaLR	0	1.31434	0.224496	0.121276	0
TCONS_00026580	12	22580500	22993116	223	A	MaLR	0	0	0	1.07995	17.988
TCONS_00026581	12	22591324	22598279	1370	T	MaLR	0.094197	1.00718	2.9143	0.88877	0.250105
TCONS_00026614	12	24460344	24467417	883	G	MaLR	0	0.765574	0	0.064177	0
TCONS_00026859	12	45057499	45064640	2087	G	MaLR	15.54	11.2689	0	0.256103	0
TCONS_00026876	12	50581026	50587404	490	G	MaLR	0	0	10.9235	51.604	50.8696
TCONS_00026879	12	51033223	51036617	1895	T	MaLR	0.031212	13.5254	31.1924	0.032106	0.623704
TCONS_00027021	12	59285779	59292554	3982	T	MaLR	0.068949	0.919476	0	0.071292	0
TCONS_00027197	12	73074231	73080717	541	T	MaLR	0	0	4.90168	9.87279	5.6788
TCONS_00027198	12	73074231	73080727	551	A	MaLR	0	0	2.42624	11.3344	2.20708
TCONS_00027214	12	73773434	73794370	1482	G	MaLR	1.93003	0.935824	0	0	0
TCONS_00027265	12	76486045	76487215	750	T	MaLR	0	0	0	0.016822	0.587855
TCONS_00027404	12	83260479	83289883	2174	A	MaLR	226.535	16.5279	0.513517	0.043813	0.089346
TCONS_00027493	12	85281982	85284261	326	T	MaLR	0	0	20.8074	35.5874	64.8342
TCONS_00027867	12	105679259	105685130	2735	C	MaLR	0.143122	1.07524	10.0678	11.0463	14.3553
TCONS_00027975	12	111701361	111702675	801	T	MaLR	0	0	0	4.20091	0.010673
TCONS_00028351	13	5454987	5509518	1210	C	MaLR	1.70392	0.577381	0	0.032971	0
TCONS_00028360	13	6650179	6703986	1312	G	MaLR	0.489952	0.78697	0	0.012468	0
TCONS_00028871	13	41016275	41022583	864	G	MaLR	91.5769	180.026	20.1571	0	18.2412
TCONS_00028946	13	44506445	44511020	975	G	MaLR	0	0.810357	0	0.001347	0
TCONS_00028987	13	46440030	46441916	395	C	MaLR	0	8.75846	59.2721	8.39848	2.75539
TCONS_00029137	13	54484006	54486725	453	G	MaLR	0	0	9.99048	19.6113	19.2601
TCONS_00029138	13	54484156	54486719	2062	A	MaLR	0.003013	0.003455	11.4544	7.50549	15.5159
TCONS_00029290	13	56659967	56672840	2301	G	MaLR	3.74009	3.1509	0	0.079291	0.008331
TCONS_00029321	13	58442537	58444580	1108	C	MaLR	0.479433	2.14561	0	0.086741	0.015407
TCONS_00029467	13	65689913	65761951	279	A	MaLR	0.370071	2.10104	3.10311	3.34711	9.79872
TCONS_00029503	13	66363728	66460312	222	G	MaLR	4.21846	4.78334	13.4288	1.63067	4.19987
TCONS_00029645	13	70429770	70504904	219	T	MaLR	0.05174	0.566553	0.114976	0.887645	1.05811
TCONS_00029711	13	75622114	75645255	416	C	MaLR	0.146896	0.003658	1.82378	13.3941	30.382
TCONS_00030033	13	98861396	98904734	491	A	MaLR	0	0.139571	0	0.054767	11.4538
TCONS_00030036	13	98962209	98997485	1141	T	MaLR	0	0	0	8.23485	1.69712
TCONS_00030088	13	100738417	100739531	711	G	MaLR	0	0	24.0946	26.9126	119.516
TCONS_00030517	13	10726577	10728925	349	A	MaLR	0.027682	1.05154	3.66446	0.541154	0.196751
TCONS_00030598	13	15274669	15276553	392	C	MaLR	0.001477	3.79973	22.7707	1.38425	0.855895
TCONS_00030641	13	21170036	21192561	204	C	MaLR	3.30243	18.199	19.8528	15.0788	10.9474
TCONS_00030794	13	30326499	30328846	324	A	MaLR	0.017933	1.01904	0.979403	0.094749	0.059656
TCONS_00030886	13	34749365	34755975	625	T	MaLR	0.000982	0	1.42372	5.31503	2.37186
TCONS_00031045	13	46440031	46441915	393	T	MaLR	0.005377	2.95075	3.09847	0.046028	0.17421
TCONS_00031084	13	48337019	48408524	1787	C	MaLR	0.905414	0.487977	0	0.106995	0
TCONS_00031642	13	65549827	65699179	229	A	MaLR	2.84251	10.514	0.492641	0	6.85518
TCONS_00031679	13	66327665	66345631	924	A	MaLR	0.004895	0.013035	0.236641	0.82226	1.37751
TCONS_00032148	13	94006663	94048680	916	T	MaLR	0.22626	0.43954	0	6.55239	0.739421
TCONS_00032241	13	98249446	98263029	1216	C	MaLR	1.45668	0	0	34.1233	0.327869
TCONS_00033389	14	35716739	35723084	1399	T	MaLR	0	0	1.34205	13.8284	9.67664
TCONS_00033451	14	43312463	43316111	693	A	MaLR	0.242492	1.23289	0.022765	0.065696	0
TCONS_00033502	14	45265290	45282726	3481	T	MaLR	0	11.1664	3.19673	0.607575	0
TCONS_00033515	14	45753034	45776832	3263	T	MaLR	0	2.40753	26.4443	35.1679	21.6283
TCONS_00033630	14	49193686	49214246	362	T	MaLR	0.00374	1.33554	6.24727	0.863389	0.227691
TCONS_00033956	14	54517611	54518422	445	G	MaLR	0.177457	0.281084	0.333289	4.41476	0.256726
TCONS_00034132	14	58462708	58464566	381	T	MaLR	0.180814	7.35852	29.9495	10.4146	2.31346
TCONS_00034404	14	72097453	72099333	386	A	MaLR	0	0.351634	0.498941	1.95019	0.049434
TCONS_00034405	14	72251385	72268794	1984	T	MaLR	1.40032	8.88293	9.75415	0.123231	0.022804
TCONS_00034448	14	73846029	73955119	380	C	MaLR	1.40461	1.81728	1.52541	0.012386	0
TCONS_00034649	14	101996262	102002421	1855	C	MaLR	0.995862	0	0	0	0
TCONS_00035091	14	18692474	18694363	396	A	MaLR	0.499292	17.1809	19.8784	4.62901	5.45037
TCONS_00035706	14	43844717	43851254	576	T	MaLR	0	0.338235	8.02736	7.76956	0.172868
TCONS_00035793	14	46587030	46622370	1197	G	MaLR	0	0.014173	0	1.85641	0
TCONS_00036764	14	85108194	85124341	1037	C	MaLR	2.23244	2.70846	17.7408	0.026861	0.017039
TCONS_00036802	14	99033806	99046147	3496	G	MaLR	0	0	0	0.06116	33.2033
TCONS_00036880	14	105943245	105949559	370	A	MaLR	0	0.008988	1.10657	7.52398	3.75152
TCONS_00036886	14	109936333	109941065	465	T	MaLR	0.346931	0.576646	1.89404	0.353834	0.082244
TCONS_00036944	14	121510518	121519163	867	G	MaLR	0.108454	1.37358	0	0.018003	0
TCONS_00037182	15	12824861	12832690	2770	G	MaLR	0.055966	1.01345	81.5868	353.027	1051.02
TCONS_00037290	15	32244772	32513250	2098	G	MaLR	9.61802	3.41063	0	0.102662	0
TCONS_00037519	15	56387133	56435939	1216	T	MaLR	0.004635	0.161321	15.6492	0	0
TCONS_00037543	15	58141348	58158654	1134	C	MaLR	2.38985	0	46.9409	149.162	22.0145
TCONS_00037586	15	59728421	59802182	1264	T	MaLR	1.60416	70.0987	223.001	32.7357	7.24316
TCONS_00037642	15	64815158	64827114	801	A	MaLR	11.5131	113.559	33.4097	0	0
TCONS_00037970	15	77430458	77436717	326	T	MaLR	0	0.030793	41.4679	49.0151	54.8621
TCONS_00038071	15	79309009	79311388	2250	A	MaLR	4.4935	69.9528	46.5023	12.2645	7.17391
TCONS_00038326	15	84003276	84010029	3033	T	MaLR	1.87711	60.3606	18.5608	3.53476	1.19176
TCONS_00038512	15	91720928	91722710	308	T	MaLR	6.23809	200.486	10.9656	3.96917	39.4556
TCONS_00038557	15	92990939	93038454	2243	C	MaLR	0.172681	0.087152	0.052331	0.024094	2.25764
TCONS_00038558	15	93137837	93141176	555	T	MaLR	0.416251	1.42918	0	0.152316	0
TCONS_00039003	15	103406723	103408553	1530	A	MaLR	0	65.3767	62.0807	0.053224	0
TCONS_00039213	15	23582872	23712013	765	G	MaLR	0	0.5851	0.054915	0.088135	0.107805
TCONS_00039260	15	31573225	31580711	1961	A	MaLR	0.588187	0.75349	16.664	124.001	75.7215
TCONS_00039298	15	35307024	35313185	604	A	MaLR	0.07265	1.22645	0	0.004776	0
TCONS_00039362	15	37346469	37432692	1983	A	MaLR	34.7635	0	0	0	0
TCONS_00039428	15	39782697	39792734	864	G	MaLR	2.4973	19.6137	15.0203	0	0.113033
TCONS_00039641	15	63966367	63997996	1752	G	MaLR	15.9635	14.6724	0	1.02815	0.51453
TCONS_00039691	15	66526311	66543317	2025	G	MaLR	31.716	0	0	0	0
TCONS_00039717	15	67939652	67945446	964	G	MaLR	3.78537	1.43515	0	0	0
TCONS_00039729	15	70053835	70112715	1239	G	MaLR	0.707626	0.828043	0	0.031415	0
TCONS_00039779	15	74398008	74487595	1046	A	MaLR	0	0.010437	1.99636	0	0
TCONS_00040289	15	81242553	81261396	1207	A	MaLR	0	0.898309	0	41.003	10.9993
TCONS_00040407	15	83353645	83365510	3775	A	MaLR	0.608037	0	0	0	0
TCONS_00040514	15	87864110	87865969	378	G	MaLR	0.130335	1.39136	5.58202	1.47931	0.420791
TCONS_00040668	15	93134602	93136812	844	C	MaLR	4.3308	0.685421	0	0	0
TCONS_00040743	15	97060066	97074902	4576	G	MaLR	0.39005	2.92845	0.226127	0	0.130641
TCONS_00040753	15	97102515	97140174	1011	A	MaLR	0	0	0	7.65893	0
TCONS_00041655	16	17276668	17283226	1111	A	MaLR	0	0	0	9.74727	0.224382
TCONS_00042385	16	35022417	35029861	1667	C	MaLR	0.421557	1.18982	0.132089	0.533742	9.32795
TCONS_00042390	16	35379047	35397065	1373	T	MaLR	0	0	3.45584	6.26008	3.02889
TCONS_00042391	16	35379047	35405726	1702	T	MaLR	0	0	0	11.9105	20.1037
TCONS_00042556	16	39913755	39935794	2008	A	MaLR	1.51631	7.05732	15.0337	0	0.321161
TCONS_00042737	16	54298411	54304816	455	G	MaLR	0.010683	0.00811	0.883005	0.149237	1.48303
TCONS_00042843	16	64652498	64697944	2028	C	MaLR	0.067806	7.36569	22.4931	2.92575	0.559349
TCONS_00042847	16	64804744	64805741	500	G	MaLR	0	0	13.8622	17.9024	0
TCONS_00043154	16	94263860	94297023	1580	C	MaLR	0	0	7.71037	13.8748	56.8313
TCONS_00043157	16	94351516	94358884	4014	T	MaLR	4.11195	106.166	54.5088	3.73019	1.38073
TCONS_00043225	16	96004186	96009256	209	T	MaLR	0	2e-06	4.54976	0	5.15909
TCONS_00043503	16	10922119	10933222	2054	T	MaLR	0.00892	1.32457	0.935604	0.269819	0.01594
TCONS_00043667	16	16753016	16756853	1096	A	MaLR	0	0	0	0.223113	7.70567
TCONS_00044120	16	31085747	31087635	394	T	MaLR	0.190107	9.80127	57.661	13.8272	2.89607
TCONS_00044156	16	32050160	32079290	1040	C	MaLR	0	0.286398	122.426	0	82.6
TCONS_00044489	16	44947335	44950696	1866	T	MaLR	0.155691	52.7327	28.6312	1.5884	4.26173
TCONS_00044576	16	49148394	49150281	395	T	MaLR	0.767737	59.0728	33.8379	26.8651	3.18153
TCONS_00044740	16	60129588	60131469	1448	A	MaLR	19.3131	12.7441	0	0.595862	0.013793
TCONS_00044853	16	78229697	78235797	2214	A	MaLR	7.62273	5.34136	0.017764	0.004812	0
TCONS_00044855	16	78229697	78235797	1423	A	MaLR	0.962742	0.923786	0	0	0
TCONS_00044886	16	79505188	79507077	396	T	MaLR	0.073437	3.05146	19.0212	2.45997	0.967371
TCONS_00045598	17	16668757	16670233	341	T	MaLR	0	0.076565	0	0.971122	0
TCONS_00045599	17	16728737	16729979	670	A	MaLR	1.0873	2.61072	0.744075	0.196569	0.027025
TCONS_00046020	17	25764028	25788526	726	C	MaLR	0.656089	0	0	26.3832	0.971844
TCONS_00046188	17	27281599	27315742	1353	C	MaLR	0.086244	2.59314	5.30345	3.44473	0.625329
TCONS_00046318	17	28942445	28969549	879	T	MaLR	0.002554	0.023837	0	46.6084	0.047068
TCONS_00046368	17	29473007	29478336	932	G	MaLR	0	0	0	63.8533	18.5996
TCONS_00046690	17	34462348	34465510	1670	T	MaLR	0.046561	9.23242	20.1275	1.35481	0.819761
TCONS_00046691	17	34462348	34465510	1670	T	MaLR	0	2.9508	16.2538	1.41287	0.153901
TCONS_00047139	17	41305542	41352909	934	T	MaLR	0	0.098223	6.93527	0.851977	0.551386
TCONS_00047207	17	45762681	45781255	898	G	MaLR	67.4647	50.4237	0	0	0
TCONS_00047295	17	46873535	46888812	428	C	MaLR	0.558739	0.649449	0	0.138736	0
TCONS_00047660	17	67838202	67863854	215	T	MaLR	0	0	0.440092	2.14682	8.0377
TCONS_00047987	17	88066473	88079123	347	T	MaLR	0.017821	0.123725	0	2.62296	0
TCONS_00048002	17	88499895	88506710	1015	A	MaLR	1.77872	1.35384	0	0.187948	0
TCONS_00049246	17	33113319	33121298	757	A	MaLR	0	0.876419	0	0.003814	0
TCONS_00049405	17	34462348	34465470	1630	G	MaLR	0	9.20756	21.0234	1.07373	0
TCONS_00049849	17	38657597	38668756	2824	T	MaLR	1.46222	0.885232	0.015649	0.00522	0.002434
TCONS_00050166	17	50658656	50694382	1368	A	MaLR	18.2147	2.39227	0	0.15682	0
TCONS_00050201	17	53466515	53474335	846	A	MaLR	0	0.004101	1.26961	0	0.010852
TCONS_00050354	17	63059460	63065507	1292	A	MaLR	337.463	260.724	0.151468	0	0
TCONS_00050460	17	68784536	68824528	707	G	MaLR	0.819077	0.515378	0	0.039902	0
TCONS_00050544	17	72721250	72732707	778	C	MaLR	0.676167	0	0	0	0
TCONS_00050549	17	73222990	73233211	810	A	MaLR	0	0	0.003695	26.6031	0.074956
TCONS_00050836	18	3053254	3059571	340	G	MaLR	0	0	0.576652	1.9356	1.4247
TCONS_00050931	18	8109438	8144001	1413	T	MaLR	0.00615	0.021346	0.046458	2.05192	3.0501
TCONS_00051026	18	13255488	13361195	2483	T	MaLR	0.243478	1.49781	3.95359	0.028017	0
TCONS_00051126	18	24469518	24477767	997	G	MaLR	2.45443	7.16545	7.07959	0.006896	3.89165
TCONS_00051131	18	24557307	24565342	466	C	MaLR	0	0	0.722524	5.16062	1.07971
TCONS_00051232	18	33219580	33222126	2187	A	MaLR	0.407412	30.1538	193.136	29.3517	6.35598
TCONS_00051629	18	46029917	46031848	438	C	MaLR	0	4.76795	33.9565	7.03123	0.447415
TCONS_00051792	18	57839153	57877987	1634	G	MaLR	0	0	0	7.06992	0.036176
TCONS_00052179	18	76177937	76184261	418	A	MaLR	0	0	1.5669	1.90685	1.80121
TCONS_00052279	18	80243138	80310219	2403	C	MaLR	0	0.314637	332.811	0	0
TCONS_00052325	18	83048055	83056433	1075	G	MaLR	0.08188	1.38132	9.41	0	0
TCONS_00052377	18	89983189	89989661	489	A	MaLR	0	0	0	0.339103	0.314695
TCONS_00052504	18	9577430	9655810	972	T	MaLR	0.34391	14.3009	0.78608	0.011259	0
TCONS_00052584	18	14543422	14549352	2022	A	MaLR	0.502254	0.653985	0.031253	0.013795	0
TCONS_00052977	18	42682480	42689139	4256	A	MaLR	3.07418	56.9513	14.9171	0.446114	0.096736
TCONS_00053075	18	50191868	50232338	1061	G	MaLR	9.30865	1.04406	0	0	0
TCONS_00053392	18	76091555	76094909	1002	C	MaLR	2.39442	54.6265	37.2813	0	0
TCONS_00053439	18	78422112	78428483	466	G	MaLR	0	0	0.393977	11.4999	0.945161
TCONS_00053442	18	79753849	79830330	1727	T	MaLR	1.22897	1.80157	0.023222	0.016386	0.000656
TCONS_00053587	19	3823804	3825651	1612	G	MaLR	0	0	31.6561	90.6808	0
TCONS_00054159	19	10577366	10589827	2564	T	MaLR	48.3489	23.1679	0	0	0
TCONS_00054286	19	15956495	15958706	718	T	MaLR	1.19938	14.4235	25.0997	23.4901	2.10389
TCONS_00054321	19	19064318	19095652	6190	A	MaLR	16.4367	8.784	0	0	0
TCONS_00054829	19	44431611	44437884	926	C	MaLR	0.020574	0.915156	16.2748	0	0.024531
TCONS_00054895	19	45725641	45731606	4204	A	MaLR	2.77641	0	0	0	0
TCONS_00055042	19	52967039	52971307	1880	T	MaLR	0.142964	25.6934	36.9024	9.57019	3.22925
TCONS_00055043	19	52967936	52971307	1881	T	MaLR	0	137.775	110.441	20.5875	33.6357
TCONS_00055153	19	57497672	57512787	1461	C	MaLR	9.02596	14.073	10.2564	0	0
TCONS_00055160	19	57916616	58133343	2660	T	MaLR	147.884	113.226	0	0	0
TCONS_00055210	19	60890418	61051754	670	A	MaLR	0	0	0	10.6804	0
TCONS_00055946	19	11953951	11964052	1989	T	MaLR	1.2674	0.989298	0	0.064815	0
TCONS_00055966	19	12698926	12721631	1263	A	MaLR	0	26.926	22.8023	0	0
TCONS_00055988	19	13948924	14025024	1792	G	MaLR	0.026054	0.087899	0.003332	0	0.851343
TCONS_00056091	19	24036373	24045898	1373	G	MaLR	1.21636	0.436708	1.50033	0.050483	0
TCONS_00056226	19	31436637	31438447	391	C	MaLR	0.006183	12.5377	22.8092	1.5453	1.86068
TCONS_00056348	19	38385124	38390097	2067	G	MaLR	0.006042	0	0.007325	0.027322	4.52246
TCONS_00056499	19	43236040	43237909	393	T	MaLR	0	45.1778	37.5669	0	2.15941
TCONS_00056770	19	52967936	52971307	392	T	MaLR	0.161537	3.17113	6.05277	0	0
TCONS_00056978	2	3855023	3920923	919	G	MaLR	12.5238	5.51619	0	0	0
TCONS_00057039	2	5546064	5548703	1157	T	MaLR	8.45306	341.307	184.22	65.3963	15.7526
TCONS_00057242	2	16320298	16326718	515	T	MaLR	0	0.046256	1.16105	0.214569	1.01958
TCONS_00057752	2	27726418	27762957	1405	T	MaLR	0	0	0	12.2605	0
TCONS_00058157	2	32008538	32026266	222	T	MaLR	0.391071	2.3252	1.55466	19.6553	26.8846
TCONS_00058357	2	34674562	34681107	1665	T	MaLR	7.02937	1145.67	708.64	200.534	0.139172
TCONS_00058433	2	37390410	37402163	1266	T	MaLR	4.71139	44.6107	36.9045	9.71317	3.32124
TCONS_00058472	2	38878849	38880712	838	T	MaLR	0	0.025384	46.992	0.091667	25.754
TCONS_00058526	2	46343149	46348023	3376	A	MaLR	0.038888	0.884598	2.84164	0.474001	0.109956
TCONS_00058635	2	56759305	56768528	1853	T	MaLR	0.24495	13.0083	42.1529	3.36821	1.76862
TCONS_00058979	2	71674924	71677287	1602	A	MaLR	0	2.71312	0	0.15205	0.302642
TCONS_00059043	2	73029221	73030704	605	A	MaLR	0	0	0	0.046673	0.856076
TCONS_00059127	2	76148390	76243945	1705	G	MaLR	12.8643	21.5461	5.43977	0.779128	0.048259
TCONS_00059158	2	76988245	76994993	478	A	MaLR	0	0.450845	3.24489	0	0
TCONS_00059208	2	80391375	80410004	3043	A	MaLR	219.965	0	0	0	0
TCONS_00059619	2	95536501	95538388	397	T	MaLR	0.138721	12.3489	42.2324	9.56186	4.68921
TCONS_00059759	2	105611805	105620202	2359	A	MaLR	0	0	0	0.090525	14.8154
TCONS_00059938	2	113517391	113524846	1550	A	MaLR	0	0	0.134903	11.0347	36.2541
TCONS_00059988	2	117527050	117609222	667	A	MaLR	0.146127	1.39316	0	0.043148	0
TCONS_00060118	2	119850360	119854557	425	A	MaLR	0	0.016042	3.25931	0.034753	0
TCONS_00060250	2	121174130	121207823	440	T	MaLR	69.8694	0	0	0	0
TCONS_00060414	2	125127007	125147808	509	T	MaLR	0	0	0	0.201566	8.82779
TCONS_00060451	2	126675589	126683784	609	C	MaLR	15.2375	2.84285	0	0.351882	0.165303
TCONS_00060544	2	128480482	128486914	487	T	MaLR	0	0	0	0.876782	1.29585
TCONS_00060784	2	132635352	132663553	793	C	MaLR	0	0.0974	40.8108	42.0268	42.3558
TCONS_00060997	2	145103870	145112039	1074	G	MaLR	0.173109	1.19892	0	0.013091	0
TCONS_00061186	2	152203167	152206031	2196	C	MaLR	0	0.005621	0.00394	0.34889	3.3325
TCONS_00061443	2	155618281	155651809	282	T	MaLR	0	0	0	29.5951	0
TCONS_00061639	2	158286304	158292715	466	G	MaLR	0	0.00611	1.14557	2.60806	2.44649
TCONS_00062037	2	167577981	167606095	540	T	MaLR	43.3107	6e-06	0	0	0
TCONS_00062040	2	167600054	167607850	2165	C	MaLR	0	103.91	89.8268	0	0
TCONS_00062166	2	173421736	173423618	394	G	MaLR	0.041997	2.85037	5.75449	1.05634	1.20947
TCONS_00062244	2	175427569	175429264	201	T	MaLR	0.202842	2.76447	8.0987	0.834647	0.572701
TCONS_00062279	2	176683931	176686409	351	T	MaLR	0	0	33.639	58.6211	115.97
TCONS_00062456	2	181289510	181295583	3051	T	MaLR	0.002017	1.73026	0.056538	0	0.310752
TCONS_00062654	2	5545857	5548703	1364	A	MaLR	2.40272	160.628	77.7675	37.6351	9.62287
TCONS_00062740	2	7656398	7658257	382	T	MaLR	0.010663	1.49053	23.2154	6.41409	0.55378
TCONS_00062932	2	17632732	17634614	392	C	MaLR	5.04449	180.951	270.835	93.5678	56.1516
TCONS_00062935	2	17893473	17897544	1205	T	MaLR	0.124131	1.07919	0.035518	0.029305	0.010774
TCONS_00063405	2	26637176	26640244	1332	C	MaLR	0.612327	0	0.02627	6.90134	1.3655
TCONS_00063486	2	27546476	27548131	843	A	MaLR	0	0	0	26.5792	0.060067
TCONS_00064140	2	39713404	39715304	245	G	MaLR	0.01664	0	1.89865	4.96582	4.20527
TCONS_00064150	2	41063683	41070229	560	C	MaLR	0	0	0.225743	6.77727	6.33784
TCONS_00064338	2	57144338	57156126	2715	T	MaLR	25.1828	35.179	39.6793	0	0
TCONS_00064346	2	57619610	57669744	285	C	MaLR	0	0.778902	1.95738	0.590948	0.077494
TCONS_00064656	2	71919142	71921602	508	A	MaLR	0.388491	0.750065	0	0.044942	0
TCONS_00064765	2	74301108	74397313	1115	G	MaLR	0.007809	0	8.84172	51.3781	38.8682
TCONS_00064946	2	83865529	83872215	689	T	MaLR	0	0	9.90066	12.9362	33.1995
TCONS_00064969	2	84532651	84534530	392	T	MaLR	0	0.819139	5.84114	0.100281	0.221189
TCONS_00065714	2	116679034	116803386	1097	G	MaLR	0.809456	1.9635	6.31276	5.55699	3.28224
TCONS_00066225	2	128480482	128486914	487	G	MaLR	0	0	0.06191	0.412871	0.19292
TCONS_00066245	2	128779875	128781249	421	T	MaLR	0	0	0.100932	6.91431	5.93228
TCONS_00066390	2	131254213	131257526	1693	G	MaLR	2.80118	3.35897	1.11695	0	0.535815
TCONS_00066493	2	135996853	136017993	2349	T	MaLR	81.5944	238.154	45.263	0.690068	0.084609
TCONS_00066504	2	136863170	136872288	280	A	MaLR	0	0	1.70506	1.99278	1.21764
TCONS_00067199	2	158286349	158292615	321	A	MaLR	0	0	0.256134	0.544237	0.637171
TCONS_00067203	2	158353700	158362447	3629	T	MaLR	0	0.565961	7.81616	0.173603	40.4737
TCONS_00067213	2	158369437	158373188	2125	T	MaLR	0.003947	0.657179	0	0.045665	0.017492
TCONS_00067330	2	164533607	164542542	1061	A	MaLR	0	0.95242	0	0.002101	0
TCONS_00067429	2	165477439	165508765	1855	T	MaLR	2.65679	210.533	201.826	57.9442	36.5086
TCONS_00067437	2	165748315	165750389	1020	T	MaLR	0.377034	11.6921	2.97525	0.554958	0.330977
TCONS_00067481	2	166506911	166526261	869	A	MaLR	0.134067	0.761998	0	0.017592	0
TCONS_00067670	2	170670952	170673830	456	A	MaLR	0.10734	0.040874	0	0	1.16952
TCONS_00067673	2	171469133	171485442	1836	A	MaLR	0.100001	0.967973	0	0.030094	0
TCONS_00067984	2	181292129	181295726	888	A	MaLR	0.166222	0.048918	0	0	0.003993
TCONS_00068060	3	3199673	3200884	468	T	MaLR	0.013233	0.063321	3.01262	0.087602	0.517336
TCONS_00068118	3	11690740	11717631	1839	C	MaLR	0.159978	4.28058	12.7604	1.75563	0.620657
TCONS_00068499	3	35725570	35735055	455	A	MaLR	0.108037	0.059317	0	0	0.548032
TCONS_00068615	3	38576121	38586555	2469	T	MaLR	0.025024	1.81191	0	0.053892	0
TCONS_00068724	3	46338293	46340181	395	T	MaLR	0.19308	9.15243	32.1327	5.90747	2.29726
TCONS_00068886	3	56431059	56439451	1153	C	MaLR	2.03891	0.923151	0.018186	0.038386	0
TCONS_00069011	3	62918286	62919769	955	A	MaLR	0	0	0	0.148156	0.919909
TCONS_00069056	3	66860988	66866677	1135	G	MaLR	0.002605	0.003662	2.61148	1.57828	1.21906
TCONS_00069154	3	73251721	73258380	754	T	MaLR	0.063194	0	41.2097	147.279	98.2551
TCONS_00069170	3	77967598	77970960	1868	T	MaLR	0	0.956847	4.2928	0.567728	0.432874
TCONS_00069171	3	77967598	77970972	1880	T	MaLR	0.1	1.42965	5.78067	0.770398	0.473218
TCONS_00069172	3	77967858	77970960	1608	A	MaLR	0.011323	3.01198	1.9553	0.557925	0.078308
TCONS_00069204	3	80521539	80523425	395	A	MaLR	0.051749	3.41519	13.4012	2.2898	0.630325
TCONS_00069802	3	93687330	93706279	722	G	MaLR	0.017353	0	0.04397	0.323743	0.507206
TCONS_00069803	3	93693076	93719527	8226	T	MaLR	0.014242	0.010417	2.37865	6.85065	16.8253
TCONS_00069805	3	93710851	93711823	556	G	MaLR	1.58982	0.352137	1.09228	0.111452	0.016982
TCONS_00070094	3	96270315	96273495	1690	T	MaLR	0	13.023	21.1358	2.25679	1.44196
TCONS_00070217	3	98539061	98543585	2385	T	MaLR	0	0	0	0.533585	10.1149
TCONS_00070234	3	99141124	99153524	1236	C	MaLR	0.827948	1.27868	0.063005	1.12035	8.60339
TCONS_00070269	3	101315937	101320330	819	G	MaLR	0	1.1178	0	0.015781	0
TCONS_00070464	3	105002294	105032754	240	A	MaLR	1.05957	0	0	0	0
TCONS_00070467	3	105132222	105134907	579	G	MaLR	0.303932	0	0	0	1.78875
TCONS_00070835	3	124379563	124386703	429	C	MaLR	0	0.028154	0	0.909147	3.72249
TCONS_00071190	3	138573998	138577159	813	G	MaLR	0.007631	0.007687	0.043228	0.058041	0.666165
TCONS_00071264	3	143494376	143501571	819	C	MaLR	0.192309	0.896296	1.41811	0	0
TCONS_00071705	3	12248343	12254748	512	T	MaLR	0	0	2.09683	3.84393	5.07053
TCONS_00071918	3	31340812	31342688	384	T	MaLR	11.6501	450.587	1014.32	255.164	113.715
TCONS_00071984	3	34522539	34557485	890	G	MaLR	3.48626	0	0	0	0.556863
TCONS_00072116	3	41005513	41012022	1305	A	MaLR	26.8121	70.9048	12.3968	0	0
TCONS_00072130	3	41521659	41536161	1341	A	MaLR	0	0	0	0.284425	22.4982
TCONS_00072144	3	43546971	43548860	395	T	MaLR	0.097562	2.32677	16.8313	2.82629	1.18335
TCONS_00072147	3	45273422	45378282	2582	A	MaLR	15.3527	0	0	0	0
TCONS_00072160	3	46538871	46540392	295	A	MaLR	0.048581	1.27513	1.5453	0.300799	0.051295
TCONS_00072164	3	48781580	48824553	1689	A	MaLR	0.507634	0.964441	0	0.050495	0
TCONS_00072250	3	53974301	53982650	1550	G	MaLR	0.124349	0	0	11.4053	14.5655
TCONS_00072255	3	54488487	54502019	1670	A	MaLR	0.594411	0.725476	0	0.033729	0.054268
TCONS_00072381	3	62363920	62367651	422	T	MaLR	0	0	16.0723	44.5941	7.67026
TCONS_00072546	3	74009210	74017284	2469	C	MaLR	7.50944	0	0	0	0
TCONS_00072576	3	76886550	76893668	1182	T	MaLR	0	0	1.34463	1.89231	2.65966
TCONS_00073174	3	91972811	91991142	1195	C	MaLR	0.302048	1.93911	0	0.057602	0
TCONS_00073210	3	93095978	93128635	2718	G	MaLR	1.31036	2.59482	1.44268	0.091724	0
TCONS_00073222	3	93694429	93719333	6970	G	MaLR	0	0	0	3.21333	0
TCONS_00073318	3	95058545	95065331	1981	C	MaLR	0	0	0	39.4874	0.868698
TCONS_00073320	3	95058545	95120475	2218	T	MaLR	0.119907	0.093666	0.01036	39.7171	3.84918
TCONS_00073384	3	95430746	95431542	205	T	MaLR	0	0	0.211609	0.703859	0.661265
TCONS_00073484	3	96254616	96257378	939	C	MaLR	47.9333	69.8605	56.3293	0	0.203397
TCONS_00073597	3	98486526	98490720	2055	C	MaLR	0	0	0	10.6575	0
TCONS_00073606	3	98539987	98544171	2045	A	MaLR	0	0	3.19597	13.2733	3.95548
TCONS_00073607	3	98539987	98545798	1534	T	MaLR	0	0	0.689966	4.46287	2.12685
TCONS_00073608	3	98539987	98545798	1534	T	MaLR	0	0	7.64776	14.4585	13.5667
TCONS_00073707	3	102904585	102906456	386	T	MaLR	2.13301	174.197	453.137	132.958	50.2092
TCONS_00073762	3	104739380	104741267	396	T	MaLR	0.098302	7.57796	114.635	30.1605	4.61691
TCONS_00074010	3	109266059	109270131	1315	A	MaLR	1.69018	0.928376	0	0	0
TCONS_00074191	3	122228699	122232704	292	T	MaLR	0	0.162838	1.34785	0.107357	0
TCONS_00074330	3	129368239	129394097	1292	G	MaLR	1.64969	0	0	0.052641	0
TCONS_00074388	3	130726832	130729933	832	A	MaLR	0.590158	38.6682	98.7407	0.727195	108.609
TCONS_00074462	3	135328423	135361860	1077	T	MaLR	0.017609	1.8582	0	0.400371	9.45134
TCONS_00074561	3	140634789	140686762	1339	T	MaLR	1.41936	66.7153	193.954	28.0688	6.22321
TCONS_00074586	3	142103418	142109362	1046	G	MaLR	22.6729	0	0	0	0
TCONS_00074625	3	144016985	144114854	1491	G	MaLR	9.70361	5.71446	0	0.442837	0
TCONS_00074713	3	147756914	147840672	1599	A	MaLR	0.092028	0.149947	7.78654	0.017756	0
TCONS_00074738	3	149643315	149665722	713	C	MaLR	15.8331	6.05257	0	0	0
TCONS_00075204	4	20938811	20945222	454	T	MaLR	0	0	4.45688	6.74202	1.07355
TCONS_00075296	4	27855841	27949903	1508	G	MaLR	0.029903	1.57801	0	0.089456	0
TCONS_00075442	4	39923451	39925317	375	T	MaLR	0.035534	1.03338	1.97907	0.144801	0.081052
TCONS_00075951	4	54140644	54161975	945	A	MaLR	20.7445	12.3221	0	0	0
TCONS_00076037	4	59263379	59282064	1391	C	MaLR	0	0	0	0.02129	2.00423
TCONS_00076201	4	73660404	73742290	3368	C	MaLR	0	0.137603	14.2497	0	51.6909
TCONS_00076327	4	86458326	86463164	1856	T	MaLR	0	12.8634	5.21646	1.23279	1.17134
TCONS_00076329	4	86458338	86463185	3358	G	MaLR	0	2.37355	10.1804	0.843453	0.683996
TCONS_00076331	4	86458338	86463185	1867	G	MaLR	0	6.5503	6.98748	0.650537	0.405489
TCONS_00076421	4	95333184	95402505	420	G	MaLR	0.758583	0.657803	0	0.032632	0
TCONS_00076423	4	95544123	95545982	384	T	MaLR	0.065035	3.00905	6.99023	0.532499	0.659662
TCONS_00076993	4	109628875	109672695	383	T	MaLR	0	0.002597	48.9214	3.0498	35.5965
TCONS_00077061	4	113908017	113934184	1071	T	MaLR	1.34224	23.4745	32.4393	13.6671	5.226
TCONS_00077318	4	117739862	117744403	943	G	MaLR	1.80399	0.018037	0	0	0
TCONS_00077319	4	117740719	117744403	900	T	MaLR	1.11102	0.674285	0	0	0.026966
TCONS_00077966	4	131737423	131746953	3718	A	MaLR	0.011418	1.36758	0.156289	0.019067	0
TCONS_00078326	4	137352039	137361950	1015	T	MaLR	0	0	0	21	0.002458
TCONS_00078669	4	143784337	143795660	1896	T	MaLR	8.80863	104.507	94.6103	0	0
TCONS_00079167	4	154160918	154168260	1561	A	MaLR	17.4969	52.6974	2.05147	0.262675	8.98146
TCONS_00079721	4	27727812	27731817	2084	G	MaLR	0.763422	48.09	128.709	47.626	14.2766
TCONS_00079726	4	30837778	30839630	381	T	MaLR	0.033913	0.70207	0.716048	0.30702	0
TCONS_00079736	4	32159434	32162707	600	C	MaLR	0.214992	0.563276	6.10211	0	0.275749
TCONS_00079763	4	34006898	34008767	389	T	MaLR	0.063308	0.824665	4.11792	0.105821	0.151803
TCONS_00079844	4	39714775	39718785	1943	G	MaLR	0.063952	0.771651	0	0.029102	0
TCONS_00080143	4	43988665	43993218	560	C	MaLR	0	0	0	0.177667	1.53889
TCONS_00080215	4	45105208	45114918	949	A	MaLR	0	0	0	477.131	0
TCONS_00080246	4	45664991	45671530	630	G	MaLR	0.000994	0	1.12313	3.17029	2.35873
TCONS_00080267	4	46178586	46188028	1666	C	MaLR	0	0	0	0.303822	7.14737
TCONS_00080314	4	47834206	47847884	1939	G	MaLR	8.54008	0	0	0	0
TCONS_00080349	4	49611203	49619955	1636	T	MaLR	0.026205	0	0	0.03471	1.73464
TCONS_00080494	4	59133290	59137613	2653	C	MaLR	0	0.351289	5.76205	0.710037	19.007
TCONS_00080502	4	59268544	59270352	1576	G	MaLR	0	0	0.026817	5.91082	0.916571
TCONS_00080627	4	63016427	63018312	394	T	MaLR	0	51.2848	65.8507	4.47628	4.8434
TCONS_00080670	4	65424408	65425624	1009	T	MaLR	1.83281	135.032	283.262	61.2298	26.9625
TCONS_00081132	4	99330931	99334133	2761	A	MaLR	0.037614	2.37551	0	0.030165	0
TCONS_00081320	4	107676288	107703826	1392	T	MaLR	7.48437	2.98335	0	0	0
TCONS_00081377	4	108409962	108412546	1541	T	MaLR	0.001334	0.023898	100.784	18.5372	12.2967
TCONS_00082130	4	127864982	127879777	1713	A	MaLR	0.237005	1.06943	1.15443	0	0
TCONS_00082324	4	131742910	131746311	3167	G	MaLR	0.049102	2.49709	1.4389	0.251117	0.27977
TCONS_00083027	4	144006213	144012641	483	C	MaLR	0.011413	0.02	8.15396	26.2901	15.6613
TCONS_00083137	4	147460072	147548956	293	G	MaLR	0.379661	0	0	1.94484	185.973
TCONS_00083830	5	4240589	4270941	2843	T	MaLR	0.68202	1.17143	0.149856	0.030934	0.006232
TCONS_00083963	5	14950069	14960365	319	G	MaLR	0	0.016335	0	0.074269	0.720489
TCONS_00083970	5	15035656	15042634	886	C	MaLR	0.002767	0.022029	1.13995	3.79379	0.971671
TCONS_00084011	5	16691455	16716916	673	C	MaLR	0.953113	1.97441	0	0.021954	0
TCONS_00084031	5	18602570	18649731	1388	A	MaLR	0.707854	0	0	0	0
TCONS_00084124	5	23539525	23540186	502	G	MaLR	0.545635	0	0	0.319319	11.3909
TCONS_00084264	5	27830632	27854406	3872	G	MaLR	17.1431	253.427	14.5758	0.990535	0
TCONS_00084711	5	33913394	33923006	1524	T	MaLR	0.672981	0.263045	64.9252	73.8961	5.61503
TCONS_00084723	5	34221106	34226587	3345	C	MaLR	11.7734	0.395518	0.548551	0.215118	0
TCONS_00085024	5	46310733	46444630	899	A	MaLR	0.079515	0.704228	0	0.001747	5.8e-05
TCONS_00085368	5	68704736	68746927	1858	A	MaLR	1.01121	2.12649	0.098622	0.040738	0
TCONS_00085606	5	78140979	78147407	450	A	MaLR	0	0	0.204202	1.09095	0.54517
TCONS_00085805	5	91924823	91931075	466	T	MaLR	0	0	0.701973	12.747	3.87122
TCONS_00086097	5	102699236	102702622	1869	T	MaLR	0.309337	82.8167	102.378	25.0105	6.33027
TCONS_00086215	5	106140892	106142770	384	T	MaLR	0.045103	1.7171	0.596374	5.10952	0.053299
TCONS_00086824	5	116146998	116153483	541	C	MaLR	0	0	2.90406	3.48315	1.61319
TCONS_00086907	5	118486933	118504169	3027	A	MaLR	24.1827	9.38862	0	0	0
TCONS_00087118	5	122383362	122390292	966	C	MaLR	0	0.008513	23.2242	8.67825	2.01414
TCONS_00087542	5	130862114	130946208	975	A	MaLR	0	0	0	0.220061	9.26714
TCONS_00087545	5	131954432	131956055	886	A	MaLR	6.69305	4.10948	0	0.001575	0
TCONS_00088624	5	5882684	5904959	1516	A	MaLR	0.028699	1.78475	2.45973	0.174161	0.060998
TCONS_00088736	5	15614547	15615573	926	G	MaLR	0	0	83.1177	87.5323	129.133
TCONS_00089107	5	29229820	29236586	3632	C	MaLR	58.1833	146.723	4.08678	0.34663	21.1555
TCONS_00089121	5	29687181	29696845	1312	G	MaLR	0.270604	0.824059	0.560529	0.010421	2.75734
TCONS_00089303	5	32629638	32631496	379	T	MaLR	0.108815	38.5061	48.0537	23.0484	5.08072
TCONS_00089380	5	33664272	33668227	281	C	MaLR	0	31.6844	8.11785	2.05447	0
TCONS_00089498	5	36149724	36366091	1751	T	MaLR	40.5292	0	0	0	0
TCONS_00090167	5	75098383	75118125	1561	G	MaLR	0	0	0	45.8246	46.945
TCONS_00090230	5	77205106	77218197	622	A	MaLR	0	3.40504	41.8756	0	40.0326
TCONS_00090244	5	77501333	77588966	1823	T	MaLR	1.17037	120.145	561.217	67.4597	24.1519
TCONS_00090500	5	93421905	93462838	369	A	MaLR	0	0	0	13.4292	17.5713
TCONS_00090579	5	97297663	97352290	4730	T	MaLR	0.460662	2.27647	0.540313	6.66084	7.30542
TCONS_00090688	5	100679464	100687934	2146	T	MaLR	58.2185	23.1092	0.934704	0.412889	0.046673
TCONS_00090737	5	102699237	102702564	1833	T	MaLR	0	44.349	79.3898	8.36607	2.09882
TCONS_00090738	5	102699237	102702564	1833	T	MaLR	0	31.3965	56.6482	6.97881	5.13984
TCONS_00090749	5	103162092	103224736	516	A	MaLR	2.88001	3.21416	28.3396	0.287101	0
TCONS_00090936	5	108432156	108438914	535	A	MaLR	0	0	0	0.165965	324.706
TCONS_00091070	5	110271355	110286169	1093	C	MaLR	0	0	0.901864	63.2506	0.711137
TCONS_00091453	5	116146898	116153483	641	G	MaLR	0.078538	1.4698	3.8601	12.2193	6.93465
TCONS_00091750	5	122718562	122725271	494	A	MaLR	0	0	36.8793	45.4957	67.2847
TCONS_00092083	5	126130041	126162086	1391	A	MaLR	0.22051	2.03335	0	0.022013	0
TCONS_00092490	5	136594366	136611910	1556	A	MaLR	0.041729	0.555981	9.48514	0.141969	0.499719
TCONS_00092938	5	143943181	143975134	1346	A	MaLR	0	0	0	0.174203	25.1171
TCONS_00092991	5	145035039	145040325	3439	A	MaLR	0.002238	0.030437	41.9201	5.18811	3.09593
TCONS_00093049	5	146741660	146749524	1919	T	MaLR	0	0.104633	0.603904	16.4934	20.3626
TCONS_00093274	6	5334577	5376470	1276	C	MaLR	0.088553	0.909367	0	0.022219	0
TCONS_00093339	6	8670936	8676049	989	T	MaLR	1.0131	1.93317	59.8092	0.179637	0.168347
TCONS_00093912	6	38028316	38035549	1483	T	MaLR	0	0.185734	0.144684	63.568	0
TCONS_00094521	6	54959693	54964069	847	A	MaLR	0	0	23.494	59.447	34.3074
TCONS_00094651	6	64924002	64930361	448	T	MaLR	0	0	0.086578	6.51926	2.0311
TCONS_00094652	6	64924027	64930432	488	C	MaLR	0	0	0.094629	1.937	0.884607
TCONS_00094710	6	66944374	67021360	4233	G	MaLR	111.408	0	0	0	0
TCONS_00094897	6	72326685	72436019	339	T	MaLR	0.00311	0.731543	1.99145	2.25476	790.58
TCONS_00095582	6	94384830	94399175	609	C	MaLR	0.131413	0.28822	1.69537	1.41303	0
TCONS_00095583	6	94384909	94399171	675	A	MaLR	0.007797	0.726287	0	0.022628	0
TCONS_00095636	6	98844279	98852240	2063	A	MaLR	1.70807	1.51828	0	0.009297	0
TCONS_00096009	6	116106893	116128662	533	T	MaLR	0	0	0	0.320467	13.9981
TCONS_00096068	6	117796113	117801270	766	T	MaLR	0.012216	0.123264	1.79635	5.77231	1.5919
TCONS_00096139	6	120092218	120110610	3399	C	MaLR	14.0194	0.409672	0	0	0.003605
TCONS_00096140	6	120092218	120110610	1735	C	MaLR	8.62655	1.26886	0	0	1.00333
TCONS_00096638	6	131018000	131125658	585	T	MaLR	0	0	17.3047	52.7245	57.2867
TCONS_00096660	6	133493697	133517054	2530	T	MaLR	0.701822	0.799161	0	0.039131	0
TCONS_00096670	6	134035914	134075182	2700	C	MaLR	0	0	0	35.424	13.5863
TCONS_00096739	6	136276447	136277346	453	A	MaLR	0	0.002823	0	0.038425	1.47473
TCONS_00097056	6	148663038	148664849	329	T	MaLR	7.74562	223.969	170.804	90.0575	14.5396
TCONS_00097164	6	5630129	5657997	379	T	MaLR	0	0.984421	3.63551	0.236661	0.298673
TCONS_00097578	6	32034924	32036935	518	T	MaLR	0.042309	0.289752	1.18861	0.29917	0.062327
TCONS_00097659	6	35605590	35615708	3753	G	MaLR	0.866117	24.6928	3.27296	1.06561	0.414096
TCONS_00098241	6	58379130	58386111	1673	A	MaLR	0.099393	1.58877	6.96228	0.859982	0.071036
TCONS_00098341	6	69043121	69095555	293	G	MaLR	0	0.007748	8.00102	0.521617	5.3055
TCONS_00098562	6	73392243	73393952	224	T	MaLR	0.006192	0.177492	0.30368	0.069967	0.021508
TCONS_00098588	6	78943891	78945777	394	T	MaLR	0.36305	9.91593	37.3213	4.70053	2.2186
TCONS_00099111	6	92688166	92706312	568	G	MaLR	32.0063	13.7062	0	0	0
TCONS_00099181	6	95474146	95487394	1250	T	MaLR	4.65857	4.72236	41.3119	0	0
TCONS_00099283	6	99926875	99935353	2121	C	MaLR	2.06583	50.4762	32.5313	0.444235	0
TCONS_00100096	6	128169700	128177067	2760	C	MaLR	40.2332	345.093	0.116478	0.029213	0.029088
TCONS_00100278	6	130628275	130699369	3372	C	MaLR	0.32574	19.9726	0.099526	0.041906	0
TCONS_00100414	6	136384915	136399350	363	T	MaLR	1.15748	0.601583	0.745165	0.192976	0.054535
TCONS_00101121	7	10824794	10842866	1212	G	MaLR	0	0.022857	7.89898	0.011631	0.012539
TCONS_00101384	7	17072061	17133415	625	T	MaLR	0.041467	0	0	3.61908	26.2599
TCONS_00101524	7	19420658	19453213	204	G	MaLR	0.150485	1.4623	0.325243	4.12621	12.466
TCONS_00101567	7	20700383	20771001	1292	T	MaLR	9.80108	19.3621	0.627794	0.124902	0.962157
TCONS_00101572	7	20950059	20954287	283	T	MaLR	0	0.006343	1.70047	1.80623	1.39432
TCONS_00101578	7	21438911	21443813	3805	T	MaLR	0.019111	0.011394	6.36905	7.60842	1.68263
TCONS_00102387	7	34224715	34284872	1414	T	MaLR	0.02516	0.028021	7.05351	0	51.3856
TCONS_00102570	7	42729402	42860057	1794	G	MaLR	0	0	0.159372	0.360245	11.5522
TCONS_00103465	7	74283886	74303298	218	T	MaLR	0	17.0313	0.144796	0	0
TCONS_00103539	7	79168976	79194557	409	G	MaLR	0.125472	0.89456	0.166705	1.11054	0.617645
TCONS_00103552	7	79442026	79479903	1886	C	MaLR	5.27827	468.97	795.466	128.759	73.965
TCONS_00103693	7	81797702	81849135	667	G	MaLR	0	0	0	0.050152	8.87889
TCONS_00103780	7	85177963	85184276	409	G	MaLR	0	0.004464	2.48017	12.572	4.31176
TCONS_00104337	7	104431133	104433631	1000	A	MaLR	0.158887	11.3648	4.56237	0.448703	0.410723
TCONS_00104376	7	105690017	105735058	289	C	MaLR	1.12486	2.39969	0.078767	1.20284	8.99747
TCONS_00104392	7	106469584	106471439	360	A	MaLR	0.001529	0.55959	1.54146	0.226201	0.108634
TCONS_00104477	7	110248241	110283322	1569	T	MaLR	0.012731	0	0	19.2165	0
TCONS_00104817	7	121007629	121015143	215	T	MaLR	1.69279	1.70941	4.6266	29.4461	93.8746
TCONS_00105208	7	127831936	127870946	467	T	MaLR	0.023454	0.336709	0	64.8529	0.046908
TCONS_00105256	7	128073136	128159078	383	T	MaLR	1.30727	0.258442	4.05714	39.9325	31.4234
TCONS_00105518	7	134948584	134950468	392	T	MaLR	1.83739	179.62	271.161	20.7312	24.978
TCONS_00105811	7	142072002	142073890	394	T	MaLR	0.110323	9.53008	29.6502	3.38643	1.03968
TCONS_00106888	7	19897096	19903401	385	T	MaLR	0	0	1.27024	13.6921	5.08784
TCONS_00107080	7	25542338	25548738	494	T	MaLR	0.220043	0.398598	2.02359	18.6862	25.1786
TCONS_00107134	7	26514386	26534668	936	A	MaLR	0.194977	0.863932	0	0.030279	0
TCONS_00107874	7	35891152	35934943	1656	C	MaLR	0.110081	5.4834	33.4943	3.80746	0.957968
TCONS_00108405	7	46820296	46872655	683	T	MaLR	0	30.8882	0.045255	0	0.034326
TCONS_00108472	7	50325321	50327219	403	A	MaLR	3.67069	241.978	270.013	56.026	56.7705
TCONS_00108493	7	54023421	54025276	382	C	MaLR	0.156453	9.54198	49.4205	6.26587	2.45351
TCONS_00109066	7	81147655	81149430	286	T	MaLR	1.28428	95.6703	132.093	44.8078	26.4922
TCONS_00109139	7	82818998	82826985	1522	G	MaLR	0.016175	0.62602	0.531125	0.091652	0.034226
TCONS_00109238	7	87614721	87621067	402	A	MaLR	0	0.101839	15.2073	15.1614	37.9737
TCONS_00109357	7	97114451	97120770	340	G	MaLR	0	0	0.643849	33.0575	0.573387
TCONS_00109365	7	97550329	97556931	533	A	MaLR	0	0	0.736252	88.3315	5.24264
TCONS_00110749	7	129762647	129895779	1681	G	MaLR	1.13955	16.5303	3.55618	0	1.18891
TCONS_00111522	8	4447841	4457698	1302	T	MaLR	0.574029	40.945	244.187	41.1699	8.78218
TCONS_00111558	8	8860724	8868653	1089	T	MaLR	0.046589	1.88887	0.337108	0.038662	0.016155
TCONS_00111566	8	9085817	9120280	4191	A	MaLR	0.461094	1.32967	4.94183	0.030462	0.038019
TCONS_00111642	8	11641226	11669675	933	G	MaLR	0.101604	0	0	0.857073	8.2551
TCONS_00111760	8	13790139	13818301	528	T	MaLR	0	5.04872	27.6236	0	0.037736
TCONS_00112031	8	23473619	23540372	1005	T	MaLR	3.3171	2.99223	0.002731	0	0
TCONS_00112051	8	24468595	24473527	2337	T	MaLR	0	42.4932	4.19596	0.417968	0.092378
TCONS_00112055	8	25140157	25151040	835	T	MaLR	0.355144	1.08425	0.231396	0.049652	0.003288
TCONS_00112305	8	40542948	40551238	1101	T	MaLR	0	0.044525	6.82835	0.024479	0
TCONS_00112538	8	56743797	56750196	426	A	MaLR	0	0	0.866316	1.4495	0.544832
TCONS_00112545	8	57489443	57510291	1034	A	MaLR	18.3854	205.942	103.679	0.207129	7.55005
TCONS_00112624	8	64968241	64982317	1120	C	MaLR	25.0104	1.20108	0	0	0
TCONS_00112696	8	69421289	69423904	315	G	MaLR	0.069401	0.236553	0	1.60536	0
TCONS_00113140	8	83376972	83382304	1502	A	MaLR	14.663	14.2131	0	0	0
TCONS_00113185	8	84141472	84185944	357	T	MaLR	0	0.094708	0	14.0411	17.4819
TCONS_00114014	8	111409219	111425404	1140	A	MaLR	1.16607	0.813507	0	0	0
TCONS_00114061	8	113067205	113093574	2299	C	MaLR	1.48823	1.05527	0	0.021113	0
TCONS_00114123	8	117812013	117814168	782	C	MaLR	1.77403	2.9091	5.05916	0.035968	0
TCONS_00114124	8	117812013	117828248	964	C	MaLR	0.231635	1.18675	0.899224	0.056092	0
TCONS_00114213	8	120608810	120612272	573	C	MaLR	14.4484	12.7695	0	0.44714	0
TCONS_00114351	8	123110843	123112405	1246	C	MaLR	18.6195	36.9295	16.1783	0.401922	0
TCONS_00114847	8	14069395	14071563	675	T	MaLR	12.4453	107.44	131.137	44.4243	31.3687
TCONS_00115414	8	49738588	50450158	1306	G	MaLR	0.054119	0.71536	0.00345	0.000937	0
TCONS_00115880	8	77276171	77335077	1431	T	MaLR	9.0685	91.5938	29.1219	0.35331	3.81992
TCONS_00116124	8	85407177	85440814	3278	G	MaLR	88.0781	166.659	39.6468	0.90286	0.030774
TCONS_00116143	8	86673792	86687637	1747	A	MaLR	17.2331	16.2452	0.010851	0.134209	0
TCONS_00116323	8	95114679	95121432	811	A	MaLR	0	0.023124	13.5276	76.7983	52.974
TCONS_00116573	8	108954078	109075137	1417	G	MaLR	67.0544	16.2204	0	0	0
TCONS_00116667	8	111128878	111145453	957	T	MaLR	0	0	0	46.9438	0.748751
TCONS_00116754	8	114341153	114344457	597	G	MaLR	56.0604	72.7232	43.2188	0.023038	49.0484
TCONS_00116800	8	117595148	117655330	700	A	MaLR	43.0716	146.686	10.9067	0.456676	0
TCONS_00117584	9	24683306	24687726	1358	T	MaLR	0	0	0	0.002942	28.4132
TCONS_00118027	9	46515945	46561426	810	T	MaLR	0.78253	0	0	0	0
TCONS_00118145	9	52269335	52296202	1800	A	MaLR	0	0	0	0.025338	0.755093
TCONS_00118146	9	53047010	53093177	956	A	MaLR	0.022027	0.028271	16.1754	0.021962	0.012532
TCONS_00118499	9	64102614	64106591	1230	A	MaLR	0.545126	1.61401	0.009055	0.02352	0.064918
TCONS_00118581	9	65495793	65518919	3595	T	MaLR	89.1161	14.4538	0	0.008053	0
TCONS_00118747	9	71114304	71120922	674	A	MaLR	0	0	23.1408	58.2506	37.254
TCONS_00119318	9	96060543	96063336	663	T	MaLR	0	0.11197	0	0.334975	0.796187
TCONS_00119510	9	102957842	102970668	310	A	MaLR	0.130711	4.81347	18.3837	5.61842	1.74197
TCONS_00119516	9	103195101	103201169	419	T	MaLR	0.470309	0.239905	0	0.333454	97.8674
TCONS_00120083	9	109271104	109329434	245	A	MaLR	22.5953	0.164414	0	0	0
TCONS_00120090	9	109432012	109516576	491	A	MaLR	14.555	25.9705	1.72617	0	0.058824
TCONS_00120119	9	109852678	109855871	605	A	MaLR	0.001896	0.096511	0.006355	0.243606	0.546869
TCONS_00120212	9	110585528	110603421	1182	T	MaLR	0	0.019003	47.9443	0.365317	43.7361
TCONS_00120366	9	114889780	114900216	302	T	MaLR	1.66332	1.1199	0	4.16683	4.33061
TCONS_00120731	9	3516814	3521694	542	A	MaLR	1.05354	2.05716	11.0823	0	0
TCONS_00120830	9	14320357	14325624	285	T	MaLR	28.2352	41.4312	10.4201	0	0
TCONS_00121625	9	47236771	47298531	1065	A	MaLR	0.946823	2.2818	0	0.055093	0
TCONS_00121626	9	47251296	47298607	2873	A	MaLR	0.383014	1.02698	3.68313	0	0.122093
TCONS_00121757	9	52178214	52195244	292	T	MaLR	0	0	0	2.20441	0
TCONS_00122444	9	72791196	72795467	598	G	MaLR	0.201796	0.17008	0	0.074711	1.13283
TCONS_00122629	9	84177457	84188279	2242	G	MaLR	0.889261	0.695469	0	0.001758	0
TCONS_00122724	9	88507838	88509720	392	T	MaLR	0.019781	1.1737	2.6184	0.134573	0.102792
TCONS_00122838	9	96011596	96024133	701	T	MaLR	0	0.000182	22.9161	0.029008	1.38982
TCONS_00122843	9	96092525	96111258	1053	C	MaLR	0.002238	0	8.69641	11.4207	2.87206
TCONS_00124584	X	15007491	15025537	1594	T	MaLR	0	4.13323	21.8799	10.7645	2.17367
TCONS_00124739	X	28666068	28700906	2338	G	MaLR	16.5158	20.4622	2.56537	0.038173	0.213567
TCONS_00124869	X	38023897	38057392	2146	A	MaLR	15.0454	0.414356	0	0	0
TCONS_00124890	X	39138336	39140131	302	T	MaLR	0.00874	0.774449	3.51778	1.14949	0.070997
TCONS_00124934	X	44719142	44721021	391	T	MaLR	0.181056	0.616727	2.47392	0.343988	0.194649
TCONS_00124968	X	48436298	48472324	547	G	MaLR	0	2.22846	0	1.83274	24.8271
TCONS_00125118	X	61010710	61072920	1455	A	MaLR	38.6258	32.9158	0	0.074023	2.93687
TCONS_00125502	X	79965832	79967894	1593	C	MaLR	0.058589	2.89535	15.5723	2.6553	0.515307
TCONS_00125648	X	96825335	96922796	1700	T	MaLR	0	49.4701	50.3012	7.09854	0
TCONS_00125837	X	106012070	106021958	1004	C	MaLR	0	0.068794	8.07624	0	3.58409
TCONS_00126018	X	130646352	130661003	4712	A	MaLR	0.259457	0.505394	0	0.019049	0
TCONS_00127319	X	48325503	48376936	248	C	MaLR	0.2924	2.84758	0.0428	3.48944	15.5104
TCONS_00127509	X	65781613	65783498	393	T	MaLR	0.037834	4.1528	24.0348	3.70451	1.07434
TCONS_00127524	X	70019517	70032073	1947	G	MaLR	20.0513	2.53104	1.94946	0.011288	0.141355
TCONS_00127541	X	71895515	71897317	314	A	MaLR	0.066017	5.71025	28.8558	9.3182	1.68545
TCONS_00127545	X	72189760	72192905	1666	A	MaLR	0.042622	9.41771	31.3054	4.5745	1.17711
TCONS_00127937	X	91866538	91870788	1331	T	MaLR	1.40596	96.7349	386.709	49.7029	13.7716
TCONS_00127938	X	91866543	91870788	1308	T	MaLR	0	0	1.02754	1.5522	0
TCONS_00128249	X	105038679	105070116	2527	G	MaLR	13.4381	1.08244	0	0	0
TCONS_00128411	X	127689231	127690978	254	T	MaLR	0.012767	0.435387	0.673002	0.075117	0.041868
TCONS_00128799	X	155170608	155199710	758	A	MaLR	0	0.00028	0	4.35992	0.07911
TCONS_00128977	X	168943990	168958179	1486	G	MaLR	2.27045	11.1934	3.23764	0.144295	0.058243
TCONS_00129011	Y	982301	1036620	1024	T	MaLR	0.261209	0.002047	201.371	314.837	81.6299
TCONS_00129792	Y	7633764	7636032	776	A	MaLR	0	0.222783	8.02296	0	0
ENSMUST00000000003	X	77837901	77853623	895	G	MaLR	0	0	0	0.189433	0
ENSMUST00000000080	13	5861489	5870393	4213	G	MaLR	28.3785	10.4527	15.7659	0.343749	5.25302
ENSMUST00000000193	11	82035571	82037453	810	A	MaLR	3.94465	4.82539	35.4145	0.132841	0
ENSMUST00000000201	14	123276641	123627144	7071	G	MaLR	3.09485	2.69197	0	0.202429	0
ENSMUST00000029642	3	117060522	117077765	1953	A	ERVL	0.1638	0	0	0.819247	0
ENSMUST00000067468	1	135584773	135599948	2610	G	ERVL	0	0	0	0.104169	0
ENSMUST00000099693	2	93452819	93469871	2239	C	ERVL	0	0	0	0.204789	0
ENSMUST00000118050	3	94720023	94758116	496	C	ERVL	5.49889	10.8831	0.215139	0.105578	3.12201
ENSMUST00000126549	2	57127479	57181754	1094	A	ERVL	26.7586	94.0913	10.0827	0	12.5716
ENSMUST00000126769	X	167063336	167070380	688	T	ERVL	2.19772	23.1879	0.031746	0	4.21451
ENSMUST00000126953	2	90479250	90488425	1003	A	ERVL	0	1.201	0	2.5496	0
ENSMUST00000129102	4	57300096	57307305	356	G	ERVL	0	0	0	0.128492	0
ENSMUST00000130082	1	60778843	60803790	384	G	ERVL	0	0	0	0.199757	0
ENSMUST00000133648	2	115556786	115581555	4046	T	ERVL	0.072641	0	0	0	0.039686
ENSMUST00000134250	3	90451583	90457095	659	G	ERVL	0	0	0.148448	0.193062	0.90006
ENSMUST00000135682	2	75777188	75782306	1935	A	ERVL	0	0	0	0.332646	0.196587
ENSMUST00000136364	2	104559179	104568053	674	G	ERVL	12.2288	13.0963	4.18531	0	11.9788
ENSMUST00000137180	2	145701195	145753672	2080	A	ERVL	10.7575	22.3988	36.3844	0.103167	0
ENSMUST00000137478	6	108577039	108660934	1727	G	ERVL	1.35908	3.10984	20.0757	0.014418	0
ENSMUST00000137661	2	25705850	25709716	1603	A	ERVL	0	0.301342	0	0.134579	0.178398
ENSMUST00000138751	2	132645881	132652999	478	C	ERVL	0	0	10.2277	20.1246	7.3094
ENSMUST00000138764	2	118069847	118111091	2559	G	ERVL	0	0	0	0.083919	0
ENSMUST00000141256	16	32665223	32668197	1389	A	ERVL	0	0	0	0.307471	0
ENSMUST00000141559	11	109616320	109641789	1330	G	ERVL	0.059337	0.166328	0	0.31982	0
ENSMUST00000142212	2	160840836	160888028	1682	C	ERVL	0	0.075371	0	0.254599	2.19766
ENSMUST00000143787	1	185429357	185441819	3404	G	ERVL	0.131346	0	0	0.252496	0.088961
ENSMUST00000144439	14	46436855	46454535	411	G	ERVL	0	0	0	0.111111	0
ENSMUST00000147141	2	170652434	170662465	1861	T	ERVL	0	0	0	0.284842	2.32853
ENSMUST00000147212	2	146542931	146546108	733	A	ERVL	0	0	0	1.41133	0.141197
ENSMUST00000147420	2	73596526	73616012	2703	C	ERVL	1.17799	1.01201	0.411371	0.125587	0
ENSMUST00000147446	2	167189661	167192808	1159	G	ERVL	0	0	0	0.12115	0
ENSMUST00000148405	11	114413401	114448860	3403	A	ERVL	1.72255	2.82237	0	0.126074	0
ENSMUST00000148576	4	11611139	11615007	429	A	ERVL	0	0	0	0.104167	0
ENSMUST00000149609	5	115301120	115319208	1849	A	ERVL	0.149649	2.50081	0	1.31225	0.413408
ENSMUST00000150906	16	4032839	4037519	562	C	ERVL	0	0.178761	0	0.189381	5.68874
ENSMUST00000151984	2	60338188	60371234	2121	G	ERVL	0	0	0	0.206864	0
ENSMUST00000159627	1	74850895	74879953	1926	A	ERVL	0	0	0	0.110881	0
ENSMUST00000170881	14	26364388	26377816	454	A	ERVL	9.53339	7.95791	0	0	0
ENSMUST00000175971	3	64339565	64357724	2724	A	ERVL	0	0.018498	0.007912	0.160943	0
ENSMUST00000177481	17	19141467	19176588	2400	G	ERVL	0	0	0	0.068163	0
ENSMUST00000180395	6	21985908	22067687	3218	G	ERVL	0	0	0	0.13323	0
ENSMUST00000180426	4	43046034	43053253	588	T	ERVL	0	1.74822	0	0.597867	5.51378
ENSMUST00000180471	3	134152726	134240641	4399	G	ERVL	0	0	0	0.09816	0
ENSMUST00000180567	13	3478303	3492406	588	A	ERVL	0	0	0	0.362563	10.4915
ENSMUST00000180896	6	86526271	86564449	2095	C	ERVL	0.498809	2.20001	3.57098	31.7058	10.4798
ENSMUST00000180995	1	166974023	166999728	931	T	ERVL	0	0	0	0.288282	0
ENSMUST00000181348	12	110841029	110843804	1651	G	ERVL	0	1.07984	0.513007	0	8.99289
ENSMUST00000181687	11	60879118	60887218	1722	G	ERVL	0.058585	0.116009	1.24072	6.38747	1.39733
ENSMUST00000181719	9	122572502	122679596	2862	G	ERVL	0	0.254112	0.487269	8.79142	0
ENSMUST00000181720	1	82691928	82725117	997	C	ERVL	1.66481	0	0	0	0
ENSMUST00000181752	4	147018493	147492201	3004	A	ERVL	0.070648	0.019951	0.022412	0.124887	0.157699
ENSMUST00000181819	3	95217457	95226658	952	G	ERVL	1.18963	1.32608	0.107834	0	1.00316
ENSMUST00000182453	7	92729840	92733748	3167	G	ERVL	0	0.134269	0.031556	0.128747	7.50057
ENSMUST00000183168	3	120694809	120886714	839	A	ERVL	0	0	0	0.507711	0.337222
ENSMUST00000183612	9	36668856	36693189	692	G	ERVL	0	0	0	0.6212	0
ENSMUST00000186386	8	57304265	57320859	796	G	ERVL	0	0	0	0.159844	0
ENSMUST00000187401	1	14752937	14776931	682	A	ERVL	0	0	0	0.138759	0.24021
ENSMUST00000187869	1	82721771	82725147	3376	A	ERVL	0.386026	1.33065	0	0.074686	0
ENSMUST00000189056	1	96612057	96662573	580	A	ERVL	3.18639	1.20755	0	0.501953	0
ENSMUST00000189296	1	78791623	79224511	3279	G	ERVL	0	0	0	0.022838	0
ENSMUST00000190415	17	16951539	16974157	1961	G	ERVL	14.3767	2.63526	0	0	0.779969
ENSMUST00000191045	1	23048295	23235673	2074	C	ERVL	0	0	0	0.102984	0
ENSMUST00000191157	7	109998376	110006646	614	A	ERVL	0	0	0	49.0639	136.942
ENSMUST00000191645	13	119864848	119873075	1656	A	ERVL	33.2824	68.9555	34.3529	12.6358	5.37889
ENSMUST00000191850	1	40238020	40244499	6479	A	ERVL	0.320916	0.549784	16.6932	3.52137	0
ENSMUST00000192005	1	37660722	37662647	1925	G	ERVL	0	0	0	0.101765	0.001661
ENSMUST00000192593	1	182679939	182681892	1953	A	ERVL	13.8342	6.07369	0	0	0
ENSMUST00000192940	3	28807205	28813985	272	G	ERVL	0	0	0	0.021898	0
ENSMUST00000193775	1	164872833	164876353	3520	A	ERVL	0	0	0	0.061346	0
ENSMUST00000194002	1	41167587	41181252	543	G	ERVL	0	0	0	0.027473	0
ENSMUST00000194390	3	22285081	22297830	408	T	ERVL	0.667328	1.85068	0	1.31387	0
ENSMUST00000194892	1	38132083	38159892	1842	A	ERVL	0	0	0	0.232388	0
ENSMUST00000195506	1	13343563	13348204	4641	A	ERVL	0	0	0	0.185911	0.004093
ENSMUST00000195783	1	185329451	185331858	2407	G	ERVL	0	0	0	0.525332	0
ENSMUST00000196150	3	124246237	124318984	663	A	ERVL	0	0	0	0.420147	0
ENSMUST00000196308	3	34699640	34716660	575	G	ERVL	59.9125	343.391	15.9565	0.033153	0.356442
ENSMUST00000197139	3	55574921	55577273	2352	T	ERVL	0	0	0	0.181895	0
ENSMUST00000197170	3	143670892	143712143	918	G	ERVL	0	0	0	0.145494	0
ENSMUST00000197569	3	110250015	110253706	3691	G	ERVL	0.054442	0.325298	0	0.087757	0
ENSMUST00000197703	3	121701501	121710246	685	A	ERVL	0	0	0	0.151942	0
ENSMUST00000198548	3	94533805	94535966	2161	T	ERVL	0.001028	0	0	0.099445	0
ENSMUST00000199116	3	122622255	122630168	1268	T	ERVL	0	0	0	1.235	0
ENSMUST00000200253	3	33866813	33897584	621	A	ERVL	0	0	0	0.366344	0
ENSMUST00000200361	3	116572063	116574424	2361	T	ERVL	0	0	0.173158	8.76461	0
ENSMUST00000203807	6	90486393	90519480	659	T	ERVL	27.6732	56.2034	5.66868	0.028744	0.757942
ENSMUST00000206634	7	38271412	38333530	464	C	ERVL	0.584222	0	0	0	0
TCONS_00000230	1	16021511	16029319	3068	C	ERVL	0.008114	0	2.52577	0.381997	1.35359
TCONS_00001008	1	58938239	58944641	462	A	ERVL	0	0.09375	62.0282	7.03099	20.7452
TCONS_00001156	1	62977244	63024196	212	T	ERVL	0	0.233178	0	31.6234	3.98647
TCONS_00001593	1	77477532	77498268	1369	A	ERVL	0.797228	1.79796	0.865325	6.89302	0
TCONS_00001596	1	77483294	77498268	1511	G	ERVL	0.027165	0	0	6.62871	0
TCONS_00001728	1	85105963	85114243	2883	A	ERVL	1.8903	4.60846	59.9464	0.082954	2.93639
TCONS_00002030	1	89516767	89576592	755	A	ERVL	0	21.5646	0.567282	0.226084	0
TCONS_00002142	1	92373959	92393629	737	C	ERVL	0.721743	0	0	0	0
TCONS_00002410	1	114603464	114604481	523	A	ERVL	0.012297	0.043544	2.57041	5.17527	1.65715
TCONS_00002493	1	120160057	120188181	570	T	ERVL	25.4186	34.1168	16.133	0.227344	0
TCONS_00004158	1	185831423	185881184	668	C	ERVL	0.308337	1.02023	0	0.074524	0
TCONS_00004335	1	3073594	3077358	575	G	ERVL	0	0.002116	1.75379	0.689309	0.922356
TCONS_00004564	1	16231091	16383041	2439	C	ERVL	3.94329	316.387	265.609	118.31	42.2033
TCONS_00004734	1	29529780	29641133	502	A	ERVL	0	0.012111	6.9094	0	0
TCONS_00004755	1	30929890	30937127	2307	A	ERVL	0	0	0	0.962704	1.46153
TCONS_00004771	1	31267486	31275263	212	G	ERVL	0.029354	0	0.038534	0	0
TCONS_00006173	1	85175263	85178935	555	A	ERVL	0	0	6.34473	44.8003	1.5649
TCONS_00006206	1	85594870	85599278	1686	A	ERVL	0.161845	0.046485	0.024265	0.187746	323.42
TCONS_00006244	1	86463580	86467303	1080	G	ERVL	0.213912	0.300603	9.4594	1.31148	4.08257
TCONS_00006813	1	128090054	128102531	1625	A	ERVL	0	2.49463	0.031941	0.987101	72.3774
TCONS_00007981	1	170076865	170099457	2609	C	ERVL	0	0.038668	18.9458	0	0
TCONS_00008049	1	171129164	171150628	1270	C	ERVL	0.486702	66.6027	15.6896	0	5.52095
TCONS_00008250	1	175842402	175848944	631	G	ERVL	0	0	0.17591	0.972374	0.01005
TCONS_00008442	1	181870897	181877704	817	C	ERVL	0	0	0.317494	6.31117	0.354215
TCONS_00008584	1	188608340	188614783	465	A	ERVL	0.105996	0	13.4582	67.4026	39.6077
TCONS_00008715	1	191894077	191949453	860	G	ERVL	0	0	5.88528	109.107	0
TCONS_00009103	10	19729294	19735977	704	T	ERVL	0	0	31.7282	131.444	44.1551
TCONS_00009499	10	44005820	44055865	992	C	ERVL	98.2659	120.992	32.1707	0.227912	3.37543
TCONS_00009509	10	44337029	44358274	631	G	ERVL	0	2.77211	5.37452	21.779	2.27181
TCONS_00009605	10	57631819	57713725	3075	A	ERVL	12.2613	17.6748	5.73214	0.069805	0
TCONS_00010658	10	83768305	83771253	414	A	ERVL	0	0	2.69381	10.6531	1.3614
TCONS_00010770	10	88517460	88530055	413	A	ERVL	0	0	0.931149	12.0702	0.718793
TCONS_00010996	10	103650702	103701122	1509	C	ERVL	0.378222	0.221523	0	1.80569	0
TCONS_00011066	10	111621516	111711868	388	G	ERVL	0.470186	2.18849	2.8451	0	0
TCONS_00011279	10	122099661	122123800	927	C	ERVL	0.802062	0.550683	0	0	0
TCONS_00011302	10	124534461	124568689	3210	C	ERVL	1.35067	0.627094	0	0	0.025955
TCONS_00011316	10	126946559	126950977	2490	G	ERVL	0.214069	1.13552	0	0.028587	0.087336
TCONS_00011749	10	12997355	13060453	2082	A	ERVL	1.20415	2.56235	4.07019	0.034929	0.005476
TCONS_00012239	10	45456571	45486407	3185	G	ERVL	26.7138	21.1273	1.31275	0	0
TCONS_00012315	10	58698312	58738011	2924	A	ERVL	0.188312	0.001094	0	7.6907	41.1697
TCONS_00012647	10	74450431	74484969	528	G	ERVL	20.0322	0.016949	0	0	0
TCONS_00012648	10	74462467	74484967	771	C	ERVL	0.154839	29.4416	18.6563	0	0
TCONS_00012668	10	75624913	75632295	1268	C	ERVL	0.48325	1.16409	0.810292	0.044545	0.056958
TCONS_00013493	10	93674210	93722416	790	C	ERVL	22.5956	18.7037	0	0	0
TCONS_00013773	10	117082824	117150572	2221	A	ERVL	0.089916	2.65963	0	0.069052	17.0494
TCONS_00013902	10	120982341	121001077	2796	G	ERVL	0	0.135394	0.000169	0.048272	1.0393
TCONS_00013951	10	122652317	122671496	1789	G	ERVL	0.917587	0.739952	0	0.015883	0
TCONS_00014157	10	128840794	128843148	547	A	ERVL	0	0	0	0.391621	9.31876
TCONS_00014591	11	19924564	19946356	1998	G	ERVL	0	0	0	1.7507	18.2077
TCONS_00014606	11	20334811	20371795	455	T	ERVL	0.891074	3.7091	0.046096	0.000703	0.014066
TCONS_00014619	11	21228262	21289805	2499	T	ERVL	0.079568	0.265894	0	0.086365	18.2054
TCONS_00015311	11	53322914	53333321	2170	A	ERVL	0.391017	0.517793	8.54083	0.098851	19.9666
TCONS_00015635	11	60539699	60657879	485	T	ERVL	0	0	197.499	1379.52	673.541
TCONS_00015661	11	60903098	60906999	480	G	ERVL	2.76735	28.6153	0.280333	0.151803	0.247249
TCONS_00016577	11	77088186	77089574	565	A	ERVL	0	0.002912	4.10714	0	0.013468
TCONS_00017286	11	92724307	92782123	2546	T	ERVL	1.20526	1.10498	548.351	887.708	376.195
TCONS_00018799	11	119575302	119580063	635	C	ERVL	0.090903	0	0	0	1.34441
TCONS_00018952	11	120761228	120767573	708	G	ERVL	0	0	0	48.2677	2.33626
TCONS_00019396	11	8076479	8082927	498	A	ERVL	0	0	2.81746	12.4061	4.38526
TCONS_00019566	11	21244618	21293941	579	A	ERVL	0	0	1.16412	36.3311	14.4236
TCONS_00019568	11	21283909	21293941	913	A	ERVL	0	0	0.236066	185.06	174.64
TCONS_00019905	11	38309820	38520014	617	A	ERVL	17.2593	9.8641	0	0	0
TCONS_00019912	11	40562894	40626399	1442	T	ERVL	0	0.059729	2.40007	0	0.518991
TCONS_00020007	11	45618743	45667864	2923	G	ERVL	0.733904	2.67081	0.054453	0.029082	0
TCONS_00020681	11	61628714	61635167	2227	G	ERVL	0	0.007414	9.94159	0.080137	0
TCONS_00021509	11	76854594	76868676	1395	T	ERVL	0	0.277637	1.91885	0.835861	0.321238
TCONS_00022769	11	101685462	101703145	282	T	ERVL	0.231032	0.319234	2.78043	4.79962	13.3842
TCONS_00022893	11	102414142	102423257	1077	A	ERVL	0.027703	0.006829	0.038819	0.38477	4.96471
TCONS_00023753	11	118132007	118161422	614	G	ERVL	0.984283	1.38342	26.3946	0	0
TCONS_00024333	12	10526673	10531299	774	G	ERVL	0	0.159557	0.15274	0	1.24871
TCONS_00024341	12	11506062	11512705	663	C	ERVL	0	0	1.25103	3.34247	6.73997
TCONS_00024471	12	21585787	21622514	1950	G	ERVL	0.077725	0.114381	0.060003	0	3.1992
TCONS_00024542	12	26597259	26650775	1521	A	ERVL	1.20172	0.260545	0.377824	0	0
TCONS_00025008	12	69622699	69632926	782	C	ERVL	0	0	1.21813	28.3211	4.91676
TCONS_00025021	12	70113472	70117594	2476	A	ERVL	0.607968	0.000107	0	1.40003	1.99327
TCONS_00025134	12	73997833	74162228	381	C	ERVL	0	1.20245	18.4948	0	0
TCONS_00025651	12	96251054	96298114	363	T	ERVL	0.03502	0.665065	2.52794	0.305901	0.058531
TCONS_00026182	12	112854132	112908593	718	C	ERVL	25.0503	0.07915	0	0.034674	0
TCONS_00026405	12	10818925	10853105	1239	A	ERVL	2.25359	0.740284	0	0	0
TCONS_00026770	12	33193994	33235084	2155	A	ERVL	0.22832	1.00201	4.96196	12.4384	20.5084
TCONS_00027044	12	66318080	66368450	617	A	ERVL	0	0.01929	28.8011	4.26186	15.673
TCONS_00027071	12	69249305	69267347	884	T	ERVL	0	0.247178	5.55203	7.39909	8.75788
TCONS_00029594	13	68041439	68048240	842	T	ERVL	0	0	1.98876	12.8821	0
TCONS_00029786	13	82227272	82260260	1700	T	ERVL	0	0.114801	0	7.95879	0
TCONS_00029845	13	87476787	87485396	749	T	ERVL	0	0	0.276086	0.478999	0.660707
TCONS_00029861	13	90908147	90919091	1069	A	ERVL	0	0	0	12.0229	0.21291
TCONS_00030053	13	99709369	99722857	1027	G	ERVL	0	0	0.827324	1.70956	1.76082
TCONS_00030098	13	101010413	101080793	1991	A	ERVL	1.41642	0.914012	0.021321	0.06615	0.007286
TCONS_00030391	13	119864907	119903868	1181	T	ERVL	0.042631	0.590705	27.1736	5.88715	11.8971
TCONS_00030514	13	10174782	10181107	487	T	ERVL	0	0.057324	12.0816	23.4648	24.0249
TCONS_00031089	13	48388827	48408524	2478	C	ERVL	0.609208	0.420139	0	0.010999	0
TCONS_00031535	13	62454563	62466772	972	A	ERVL	0	0.611054	9.50962	0	0
TCONS_00031684	13	66429716	66550185	963	A	ERVL	0	0.382595	3.96252	5.79644	4.0413
TCONS_00031801	13	67983313	68192141	2498	T	ERVL	0.002733	0.029835	42.5767	4.23063	2.81058
TCONS_00031821	13	68486893	68491446	2428	C	ERVL	0.000323	0.001043	10.5107	0.912078	2.9341
TCONS_00032392	13	102661539	102676475	725	G	ERVL	0.003754	0.036691	1.83673	0.016991	0.004771
TCONS_00032579	13	116651204	116663844	1055	A	ERVL	1.15427	0.674178	0	0.202763	0
TCONS_00033137	14	27520429	27568199	643	A	ERVL	0.022529	0	0	0.001734	0.600984
TCONS_00034091	14	56835203	56864764	1651	G	ERVL	0.242534	0.9131	0.027812	0	0.081062
TCONS_00034154	14	60223973	60244627	336	T	ERVL	0	0	0	6.83083	0
TCONS_00034323	14	67110256	67125132	620	T	ERVL	0	0.00099	0	0.137783	0.553693
TCONS_00034789	14	122168298	122173104	1380	A	ERVL	0.037685	0.052715	0.018181	0.483806	0.74578
TCONS_00035103	14	19855062	19861299	2496	A	ERVL	1.03253	0.767149	0	0.01138	0.000216
TCONS_00035263	14	26027273	26042270	1509	G	ERVL	0	0	0	21.8628	6.79608
TCONS_00035273	14	26166887	26181884	1509	G	ERVL	0.322839	0	0	43.1918	8.29615
TCONS_00036744	14	79509504	79562339	211	T	ERVL	0	0.414124	0	0.693192	12.3139
TCONS_00036893	14	115459685	115463520	465	T	ERVL	0	0	0	93.4381	4.42739
TCONS_00037611	15	62162269	62249534	1142	G	ERVL	26.3905	105.078	0.071217	0	0
TCONS_00037620	15	62277773	62426206	1638	A	ERVL	2.38741	31.6231	0.371341	0.264694	0
TCONS_00039210	15	22437234	22468929	1325	G	ERVL	2.63945	2.55179	0	0.170539	0
TCONS_00039361	15	37346469	37432692	2226	A	ERVL	4.75909	47.515	0.990088	0.025241	0
TCONS_00039668	15	64588679	64592737	1504	A	ERVL	0.058978	0.124383	8.38648	0.080038	0
TCONS_00040718	15	96073337	96079463	1968	G	ERVL	327.047	52.4018	0	0	0
TCONS_00041861	16	19939942	19948070	523	C	ERVL	0	0	1.4095	3.41869	9.46197
TCONS_00042684	16	46981482	47023340	960	A	ERVL	0.055056	0.001275	2.2611	1.39352	0.575903
TCONS_00042729	16	50478936	50481924	780	A	ERVL	0	0	0	0.042577	2.16659
TCONS_00042882	16	73072297	73110243	4012	G	ERVL	2.17944	0.051216	0	0.070497	0.023538
TCONS_00043508	16	10955910	10966799	2863	G	ERVL	0.194915	0	0	0.007674	27.7844
TCONS_00044167	16	32089652	32099784	1140	A	ERVL	0.945461	0	0	1.01536	26.5713
TCONS_00044372	16	37416942	37476803	1808	G	ERVL	0.096384	0	0	0	0.8165
TCONS_00044779	16	64751115	64766990	2392	G	ERVL	1.47626	0.490567	0	45.1597	0
TCONS_00044859	16	78250773	78295184	1461	G	ERVL	8.39423	20.2655	19.1818	0.274339	0
TCONS_00044861	16	78250773	78295184	1333	G	ERVL	8.46901	26.1842	10.4868	0	1.22753
TCONS_00044872	16	78284777	78295184	953	G	ERVL	0.399044	9.60882	0.172296	0.021455	0
TCONS_00045796	17	23658655	23697794	885	T	ERVL	3.66921	9.03076	49.3292	0.244081	12.5079
TCONS_00046216	17	27875781	27879615	2366	T	ERVL	11.7623	2.83888	0	0.091216	0
TCONS_00046300	17	28773503	28816493	1800	C	ERVL	0	0.391232	0.012764	0.237514	18.7432
TCONS_00047171	17	44765267	44776428	766	T	ERVL	0	0	0	18.9165	74.2055
TCONS_00047329	17	47510148	47544614	331	A	ERVL	0	0	0.264264	0.321321	20.7027
TCONS_00047663	17	68147554	68160426	3571	A	ERVL	0.732918	1.0232	2.86707	0.045241	0
TCONS_00047780	17	74149968	74190510	208	C	ERVL	0.017309	0.122476	0.556466	0.393979	0.730883
TCONS_00047845	17	79022777	79107380	594	T	ERVL	0.892843	25.3211	19.4667	4.89712	5.10377
TCONS_00048044	17	94841790	94863949	870	C	ERVL	0.009604	0.075759	1.33673	1.57517	0.024552
TCONS_00048078	17	5420547	5439635	453	C	ERVL	0	1.67956	14.3731	0.851641	1.9248
TCONS_00048115	17	6798387	6828435	2122	G	ERVL	1.37687	22.0826	19.9788	0.034807	0
TCONS_00048175	17	12026561	12027333	356	T	ERVL	0	0	0.298883	22.8799	5.81906
TCONS_00049101	17	30603098	30612638	585	T	ERVL	1.73314	1.95293	0	21.6452	5.34819
TCONS_00049820	17	36983864	36999243	3309	A	ERVL	14.6288	21.2488	7.87576	0.321404	0.5346
TCONS_00050081	17	47583320	47590327	2135	T	ERVL	3.57651	55.2801	4.73889	2.45297	0.431914
TCONS_00050459	17	68777972	68824458	1876	C	ERVL	1.29048	0.393667	0	0	0
TCONS_00050741	17	87131738	87183433	432	T	ERVL	0.103448	0	0	16.6738	0.188744
TCONS_00051059	18	19345774	19352262	501	T	ERVL	0	0.001615	2.26523	9.42661	2.35536
TCONS_00051062	18	19663100	19727487	607	T	ERVL	0.039097	0.010656	0.038863	1.12473	3.74633
TCONS_00051174	18	30294423	30300912	756	G	ERVL	0	0	0	56.7365	20.0907
TCONS_00051583	18	42587288	42601601	1271	T	ERVL	0.919468	4.20942	0.054111	0.002379	0.001365
TCONS_00051621	18	45506954	45513369	468	T	ERVL	0	0	7.54114	9.84731	28.3488
TCONS_00051628	18	45997975	46031848	1682	C	ERVL	0.822982	55.8327	318.16	49.2982	13.8995
TCONS_00051755	18	55143226	55181049	1500	G	ERVL	0	0.078617	3.78667	0	0
TCONS_00052190	18	76579674	76617262	1105	G	ERVL	0.001812	0.002056	1.93418	0.342291	0.288524
TCONS_00052241	18	78420968	78428483	1610	T	ERVL	0	0	0.604263	1.22853	2.20258
TCONS_00052878	18	37388168	37394876	803	A	ERVL	0.034783	0	1.10556	8.40949	15.9636
TCONS_00054549	19	32974728	32998677	1355	C	ERVL	0.552034	0.764067	0	0.000466	0.005671
TCONS_00056005	19	15677985	15757211	664	G	ERVL	0.656515	0	0	0	0
TCONS_00056549	19	44218504	44224931	482	G	ERVL	0	0	0.289882	3.16501	14.8129
TCONS_00057354	2	21229823	21231102	598	C	ERVL	0	0	0	12.648	0.203001
TCONS_00058372	2	34929316	34935765	498	T	ERVL	0.004618	0.003644	1.81647	11.1335	4.28143
TCONS_00058493	2	41063545	41070059	522	C	ERVL	0	0	11.373	11.6682	15.186
TCONS_00058790	2	66113213	66116186	1826	T	ERVL	50.4176	27.8818	0.001421	1.7929	0.00765
TCONS_00058930	2	70695476	70712641	1456	A	ERVL	6.86886	14.9713	9.62677	0.137711	0
TCONS_00059253	2	83865783	83866100	281	T	ERVL	0	0	2.57785	5.01039	46.4418
TCONS_00059566	2	92185459	92312060	1925	C	ERVL	0.005225	0.098758	0.021728	0.866923	9.59197
TCONS_00059739	2	104817075	104826760	1195	G	ERVL	0.340826	1.59015	0	0.00517	0
TCONS_00060359	2	122470417	122481768	693	A	ERVL	7.1e-05	0.002136	10.4085	0.019243	0.006439
TCONS_00060368	2	122658670	122667871	1128	A	ERVL	0	0	0	0.008007	2.24718
TCONS_00060543	2	128480482	128486914	487	T	ERVL	0	0	0.56278	1.091	4.5172
TCONS_00060681	2	130707831	130773784	855	T	ERVL	0.026838	0	0	172.028	0.026838
TCONS_00060792	2	132645643	132663553	841	T	ERVL	0	0.081369	0.195506	0	19.0588
TCONS_00060907	2	140317646	140417375	776	T	ERVL	46.7949	28.1158	0	0	0
TCONS_00061740	2	162882010	162898051	1585	T	ERVL	0.121413	0.760167	0.165076	0.061952	0.011286
TCONS_00062669	2	5826644	5845158	1442	C	ERVL	17.2241	4.19053	0	0	0
TCONS_00062905	2	14754114	14767041	1021	G	ERVL	79.3511	141.332	34.2951	0	0
TCONS_00063645	2	30795299	30807253	1214	C	ERVL	0	0	0.158785	0.18555	11.9351
TCONS_00064795	2	75610318	75642875	6095	T	ERVL	0.146808	0.277288	2.9314	0.378224	2.05083
TCONS_00064947	2	83865770	83872140	373	C	ERVL	0	0	0	5.03214	0
TCONS_00065726	2	117021877	117036331	1199	A	ERVL	0.382741	1.26006	0	0.01182	0
TCONS_00066065	2	124086545	124089977	2328	C	ERVL	4.74069	14.7386	13.8258	0	0
TCONS_00066216	2	128005471	128006659	670	T	ERVL	0	0	0	49.9525	5.20781
TCONS_00067430	2	165477439	165508765	1855	T	ERVL	0	45.1773	67.7205	0	7.36708
TCONS_00067665	2	170499335	170511402	1039	G	ERVL	12.3839	37.0175	0.081565	0	0
TCONS_00067869	2	178714410	178719514	2059	A	ERVL	0.941465	1.13279	0	0.013802	0.108195
TCONS_00068073	3	5701630	5726071	691	T	ERVL	1.63016	1.62029	0	0	0
TCONS_00068096	3	9064933	9074038	2467	A	ERVL	0	0	0.043302	0.174019	17.7566
TCONS_00068117	3	11210354	11236155	987	A	ERVL	0	0.661585	0	0.017584	0
TCONS_00068120	3	12248343	12262785	934	G	ERVL	0	0.005784	5.70222	3.03085	2.22358
TCONS_00068369	3	31176335	31179195	1383	T	ERVL	0.241766	18.4021	166.562	22.6849	6.03921
TCONS_00068618	3	38781709	38793366	3015	A	ERVL	0.334045	1.08169	0	0.013928	0
TCONS_00068775	3	52717721	52778322	1507	T	ERVL	24.8836	12.5191	0	0	0
TCONS_00069008	3	62363894	62383644	734	C	ERVL	0	0.218584	21.6415	0	1.58624
TCONS_00069120	3	69260914	69271727	582	G	ERVL	0.046025	0.020175	0	0	0.555864
TCONS_00070252	3	100390969	100410826	1584	T	ERVL	0.065028	0.355477	9.91412	0.761032	0.526997
TCONS_00070273	3	101496136	101512557	1522	T	ERVL	0.014442	0	0	0	0.683765
TCONS_00071849	3	27163631	27182961	1311	G	ERVL	0.86814	0.343808	0	0	0
TCONS_00072105	3	39912355	39919916	1115	C	ERVL	0.661924	0.619664	0	0.050445	0
TCONS_00072300	3	56783758	56794987	1171	G	ERVL	0.131663	0.332458	4.42456	0.332847	0.030632
TCONS_00072380	3	62363920	62367651	368	T	ERVL	0	0	0	12.6422	0.750491
TCONS_00072438	3	65460089	65554699	273	A	ERVL	1.61464	0	0	0	0
TCONS_00072467	3	66443584	66457030	1456	T	ERVL	0.12957	0	0	0	1.75852
TCONS_00072716	3	84625533	84629386	661	T	ERVL	0	0	0	40.555	0.304217
TCONS_00073506	3	96375598	96496727	761	A	ERVL	32.8002	56.0382	1.46276	0	0.18709
TCONS_00074582	3	142103344	142109398	1174	T	ERVL	36.0918	27.5145	0	0	0
TCONS_00074585	3	142103418	142109362	669	G	ERVL	33.59	0.221433	0	0	0
TCONS_00074802	3	152535781	152542381	655	G	ERVL	0	0	3.26948	12.0145	11.8114
TCONS_00074964	4	3938895	3947125	654	T	ERVL	0	31.9066	1.92074	0	11.3915
TCONS_00075158	4	14878726	14915560	2651	T	ERVL	38.9782	46.1113	0.557629	0.074253	4.81752
TCONS_00077475	4	120798262	120839871	2521	T	ERVL	0.014763	0.035949	0.009512	0.009909	11.8456
TCONS_00078119	4	133679986	133719623	254	G	ERVL	77.4988	1.23228	0	0	0
TCONS_00078859	4	147232085	147256918	416	C	ERVL	0	0	10.8852	23.2928	23.3402
TCONS_00079603	4	13361605	13413211	820	C	ERVL	0.315687	1.14014	0.000239	0.313595	0.027802
TCONS_00079674	4	20938819	20945222	446	T	ERVL	0	0	2.03172	2.86117	0.353209
TCONS_00080373	4	53590595	53628022	2640	T	ERVL	0.256692	24.4596	1.58021	0.282526	0.891074
TCONS_00080740	4	74434661	74441055	458	T	ERVL	0	0	1.60728	3.47001	1.23783
TCONS_00081232	4	106236822	106241265	351	A	ERVL	0.07932	0	1.15373	29.0692	36.0281
TCONS_00082373	4	132276938	132286403	1126	T	ERVL	0.001773	0.004211	45.2624	0.191489	1.73414
TCONS_00083128	4	147390666	147393246	2327	G	ERVL	7.50932	0.029984	0	0	0.731175
TCONS_00083134	4	147390821	147393161	1835	A	ERVL	1.80446	0	0	19.6508	2.10504
TCONS_00083135	4	147390821	147393161	1919	A	ERVL	2.17072	0	0	15.8526	0.564503
TCONS_00085288	5	65903343	65915555	2243	T	ERVL	0.235088	2.90726	0.466494	0	0
TCONS_00085382	5	69771809	69832892	2754	G	ERVL	0.744607	0.957928	1.48793	2.0825	0.794059
TCONS_00085493	5	75371636	75426174	215	T	ERVL	0	2.83133	26.388	5.49167	4.81088
TCONS_00085881	5	93548731	93740856	393	T	ERVL	2.15951	24.9759	5.41524	0	0
TCONS_00086526	5	111360356	111369145	599	A	ERVL	0	0	0	37.5273	0
TCONS_00088453	5	149661104	149664932	1584	G	ERVL	4.70181	9.5703	9.56242	4.77117	0.004767
TCONS_00090491	5	93105259	93170656	232	A	ERVL	0.021368	0.847474	1.00385	2.01421	7.80221
TCONS_00091232	5	113383846	113390286	495	T	ERVL	0	0	0.16781	0.403675	0.803033
TCONS_00091331	5	114696764	114699705	1423	T	ERVL	0.37622	1.32595	0	0.019775	0.023244
TCONS_00091690	5	121895407	121915097	700	A	ERVL	1.93942	0	0	1.85939	13.8621
TCONS_00092084	5	126133006	126161890	2027	A	ERVL	0.69582	1.31794	0	0.001486	0
TCONS_00092107	5	127724258	127751660	4947	C	ERVL	0.255848	1.97872	0	0.018288	0
TCONS_00092151	5	129636805	129649644	1741	T	ERVL	0.95501	1.63929	0	0.015942	0.109796
TCONS_00093377	6	14020147	14044315	772	A	ERVL	0	0	0	0.601255	11.9453
TCONS_00093658	6	29941555	30038392	758	T	ERVL	0.251659	0.565157	0.171996	2.41018	9.35848
TCONS_00095444	6	89202439	89211733	1287	T	ERVL	37.9995	131.512	15.5145	0.012508	0
TCONS_00096634	6	130728277	130987262	221	C	ERVL	28.4029	5.17778	0	0	0
TCONS_00097529	6	30480792	30487802	1069	T	ERVL	0	0	0	65.9467	9.28792
TCONS_00097596	6	33071267	33092929	1121	T	ERVL	0	0.814698	0	0.054985	0
TCONS_00097598	6	33077938	33092935	730	G	ERVL	0.64688	1.44412	0.058078	0	0
TCONS_00097658	6	35605590	35615708	1949	G	ERVL	31.4472	14.1908	0	0	0
TCONS_00098313	6	68136303	68142907	656	T	ERVL	0.004348	0	3.1142	3.59465	2.35364
TCONS_00098565	6	73663579	73730571	276	G	ERVL	0	0.029594	3.2867	0	0
TCONS_00099102	6	92255966	92331432	3997	G	ERVL	1.66144	0.889465	0	0	0
TCONS_00100078	6	127512855	127541749	1155	G	ERVL	0.169399	0.747169	0	0.024145	0
TCONS_00100476	6	137833768	137927140	2970	A	ERVL	6.83116	456.069	148.717	63.9967	26.2434
TCONS_00100638	6	145471494	145614008	666	G	ERVL	10.8729	3.27952	0	0	0
TCONS_00101425	7	18870870	18879115	1001	G	ERVL	0	0	0	24.6196	0
TCONS_00102138	7	29775905	29781419	3532	G	ERVL	0	0	0	9.99519	6.3412
TCONS_00102976	7	45834391	45836326	563	T	ERVL	0.792518	0	23.5762	44.6441	22.305
TCONS_00103779	7	85177878	85184304	522	C	ERVL	0	0.001419	7.88821	11.5263	9.36063
TCONS_00104589	7	115155133	115186948	2624	A	ERVL	1.00786	0.019672	0	0	0
TCONS_00104942	7	125902423	125958439	425	G	ERVL	0.332553	4.23653	12.8581	5.65527	15.9038
TCONS_00105100	7	127398269	127458876	362	G	ERVL	0	0.38488	0.029396	12.8137	2.78977
TCONS_00105353	7	130552494	130620405	1483	T	ERVL	20.382	6.75939	0	0	0
TCONS_00105475	7	132920876	132928866	289	T	ERVL	1.70905	1.52509	0	29.4433	0.170185
TCONS_00106422	7	11021483	11027956	493	G	ERVL	0	0	0	0.653706	0
TCONS_00106452	7	12006487	12096372	617	G	ERVL	0.881558	0.795986	0	0	0
TCONS_00106598	7	16060660	16078862	1267	A	ERVL	11.2139	7.85976	0	0	0
TCONS_00107775	7	34231131	34234087	1024	C	ERVL	11.3214	2.52317	0	0	0
TCONS_00107776	7	34231187	34234085	655	A	ERVL	0	0	0	127.044	0
TCONS_00108327	7	45567789	45579818	1905	T	ERVL	0.204605	0	0	0.005999	13.3423
TCONS_00109414	7	98296026	98302473	505	T	ERVL	0	0.307592	5.51819	52.2241	43.0013
TCONS_00109842	7	109117788	109124312	547	A	ERVL	0	0	0.409124	1.95703	0.995482
TCONS_00109913	7	110142109	110151253	1480	C	ERVL	0	0.091375	2.8708	0	0
TCONS_00112010	8	22922261	22943259	762	T	ERVL	0	0.030105	0	17.0964	0
TCONS_00112234	8	33897412	33943074	530	T	ERVL	0	0.18797	0	32.782	0.194615
TCONS_00112249	8	34967051	34969429	670	A	ERVL	0	0.119343	6.86594	0.040128	0.01438
TCONS_00112507	8	50197828	50214075	590	C	ERVL	0	0	0	5.3125	0
TCONS_00112628	8	64968241	64983894	865	C	ERVL	10.0464	18.539	16.3007	0	0
TCONS_00112634	8	65073286	65125753	1707	T	ERVL	0.606788	33.7977	22.1705	2.25278	10.3856
TCONS_00112733	8	70064811	70113926	433	T	ERVL	0	0	0	27.192	0.020663
TCONS_00113439	8	90908587	90914166	365	T	ERVL	0	0.492048	16.3179	0.776653	0
TCONS_00113592	8	95611874	95640480	1531	C	ERVL	0.019569	0	0	5.73516	18.0643
TCONS_00114278	8	122102296	122167677	2865	T	ERVL	4.67574	280.46	319.866	90.8249	45.7265
TCONS_00114637	8	3965426	4083297	1001	T	ERVL	2.61022	33.6843	56.4067	0	0
TCONS_00115066	8	25592481	25602123	217	T	ERVL	0	0	0	9.9726	0
TCONS_00115140	8	31593074	31663906	8562	C	ERVL	5.45003	6.98931	7.31927	0.100382	0.068359
TCONS_00115508	8	61397412	61405131	1160	T	ERVL	0.005401	0	0	0	1.01918
TCONS_00115995	8	83985366	84059113	329	T	ERVL	0	0.230703	0.166163	1.4123	14.164
TCONS_00116421	8	105132426	105145599	813	A	ERVL	0	0	0	30.0509	0
TCONS_00116737	8	113667082	113676600	5731	C	ERVL	24.6372	30.6511	22.87	0.174531	0.202113
TCONS_00117285	9	8005622	8009217	1347	T	ERVL	1.66769	1.33643	0.179759	0.107394	0
TCONS_00117597	9	26051670	26110427	220	A	ERVL	0.014288	1.13104	2.58311	0.505314	0.391311
TCONS_00118276	9	56995614	57016677	2151	C	ERVL	0.975406	1.6116	44.535	0.099304	33.0931
TCONS_00118917	9	75410189	75415535	2180	G	ERVL	0	0.098856	29.6357	0.013272	0
TCONS_00119342	9	96459951	96473067	1510	T	ERVL	0.024904	0.156802	1.85184	2.12127	48.6975
TCONS_00119529	9	103419375	103503583	1110	T	ERVL	12.6721	47.9931	3.70875	0.021132	0.167003
TCONS_00119583	9	105550100	105553466	693	G	ERVL	0.175359	0.665031	0	0.121153	0
TCONS_00120403	9	118336309	118347988	2460	G	ERVL	0.535356	5.16879	0.085425	0.039253	0.236237
TCONS_00120453	9	119185621	119230357	584	T	ERVL	1.2385	0.060209	0	28.6521	1.02444
TCONS_00120506	9	120265331	120281321	2745	A	ERVL	0.070342	0.483594	11.2774	8.08428	0.24108
TCONS_00120515	9	120534904	120567816	651	T	ERVL	0	0.034183	0	194.991	0.073835
TCONS_00121339	9	36982899	37147266	706	G	ERVL	0	2.48746	16.5302	0	0
TCONS_00121851	9	55356528	55374122	927	C	ERVL	3.70882	25.3413	18.0806	0	0
TCONS_00122104	9	62302988	62329130	872	C	ERVL	0	0	0	6.75758	0.648906
TCONS_00122313	9	67198624	67205009	441	T	ERVL	0	0	0.739556	2.97377	2.23546
TCONS_00122633	9	84998836	85095076	1303	C	ERVL	0.018015	0.026667	2.63853	3.46382	1.95393
TCONS_00122786	9	90808191	90814576	446	T	ERVL	0	0	6.05285	17.3957	4.93491
TCONS_00123720	9	114219042	114226203	1183	T	ERVL	0	0	0.328126	1.56451	2.39171
TCONS_00123854	9	120787327	120789834	2170	A	ERVL	24.0773	108.095	55.1603	12.4512	4.84765
TCONS_00124491	X	8183892	8221035	365	T	ERVL	0	0	0	0.583106	48.3956
TCONS_00124589	X	17116837	17126848	1315	A	ERVL	0.59125	0.017879	0	0	0
TCONS_00125108	X	58397736	58434099	804	G	ERVL	0.711776	0.900995	0	0.068495	0
TCONS_00125910	X	110724964	110731875	1000	A	ERVL	0.014061	0	0.436389	11.9512	28.7266
TCONS_00126588	X	162755612	162757909	614	C	ERVL	0.040204	0.222658	3.42814	0.093225	0.200247
TCONS_00127043	X	22397764	22404368	684	T	ERVL	0	0.011412	0.117678	0.269736	0.791038
TCONS_00127255	X	39156309	39162741	495	C	ERVL	0	0	0.396863	2.78855	1.25285
TCONS_00127285	X	42389545	42391038	1111	A	ERVL	2.93425	2.0071	0.067845	0.002484	0
TCONS_00128039	X	95960479	95973023	2690	G	ERVL	2.20214	0.033162	0.31208	0.152788	0
TCONS_00128401	X	123801481	123820861	692	T	ERVL	0	0	5.15429	21.61	6.25232
TCONS_00128414	X	130064230	130082652	683	G	ERVL	0	0	1.9102	683.961	1400.91
TCONS_00128415	X	130064304	130082652	521	G	ERVL	0	0	35.6561	183.766	41.5166
TCONS_00129773	Y	4006293	4012558	383	T	ERVL	0.075325	0.025974	11.6293	26.4153	31.7416
ENSMUST00000040649	1	9396773	9398687	957	T	ERVK	0.002604	0	0	0	0.002396
ENSMUST00000062159	1	158967701	158980463	2472	G	ERVK	0	0.059715	0	0.113153	0
ENSMUST00000072381	7	17871961	17918798	2832	A	ERVK	0	0	0	0.123847	0
ENSMUST00000080726	3	68733137	68738077	1665	A	ERVK	0	0.016787	0.019664	0.075226	0.150151
ENSMUST00000098119	4	42456965	42461867	3225	A	ERVK	0.24702	0.508825	0.016476	0.074084	0.04371
ENSMUST00000117287	2	181216727	181217799	1072	A	ERVK	0.214559	0	0.018453	0.109972	0.481809
ENSMUST00000118472	4	32051738	32052914	757	A	ERVK	0.506303	1.60699	0	1.16878	0.02657
ENSMUST00000119138	X	55798272	55816903	463	A	ERVK	0	0.041026	0	0.098051	0
ENSMUST00000119687	4	18472189	18474298	1382	G	ERVK	1.47977	3.57226	2.16546	1.18808	0.33526
ENSMUST00000120519	2	18249365	18249843	478	G	ERVK	0	0	0	0.448852	0
ENSMUST00000120755	2	86463797	86465075	927	A	ERVK	0	0	0	0.593933	0
ENSMUST00000121329	2	65296178	65297369	690	G	ERVK	0	0	0	0.636071	0
ENSMUST00000121395	2	111844262	111851838	943	A	ERVK	0	0	0	0.114286	0
ENSMUST00000121434	2	132099869	132100899	1030	G	ERVK	0.084384	0	0	0.207565	0
ENSMUST00000121472	2	40958391	40959351	960	G	ERVK	0	0.029136	0.287201	0.447451	0
ENSMUST00000121475	3	98669854	98678331	443	A	ERVK	0	0	0	0.273671	0
ENSMUST00000122301	2	31660470	31661427	351	A	ERVK	0	0	0	0.175655	0
ENSMUST00000124469	3	36000435	36025106	3349	G	ERVK	0	0.204593	0	0.19326	0
ENSMUST00000125237	4	109569214	109656791	664	A	ERVK	0	0	0	0.155132	0
ENSMUST00000125626	11	83582056	83623693	2130	A	ERVK	11.2438	37.5089	0.527406	0.100514	0
ENSMUST00000125852	3	108248909	108256985	224	G	ERVK	0.141593	2.08663	8.65661	0.141593	0
ENSMUST00000127074	11	82942341	82960681	571	G	ERVK	0	0	0	0.427085	0
ENSMUST00000127335	15	37422419	37432662	637	T	ERVK	7.87344	30.2165	11.2497	0	0
ENSMUST00000127849	2	66409494	66421588	3642	C	ERVK	0	0	0	0.314001	0
ENSMUST00000127936	2	33935788	33942113	3649	A	ERVK	0	0	0	0.463399	0
ENSMUST00000128608	2	82375372	82392202	651	A	ERVK	0	0	0	0.16208	0
ENSMUST00000128681	2	160583357	160585191	573	A	ERVK	7.0887	0	0	0	0
ENSMUST00000129687	2	45733457	45753311	976	G	ERVK	4.24844	3.08198	0	0	0
ENSMUST00000129980	X	75726369	75755601	1239	G	ERVK	0	0	0.004023	0.221801	0
ENSMUST00000130744	X	75725465	75764699	3360	A	ERVK	0	0	0.086969	26.6122	1.70422
ENSMUST00000131687	11	97598511	97622893	608	A	ERVK	0	0	0	18.3072	7.10342
ENSMUST00000131931	2	170356361	170380435	1166	G	ERVK	0.234434	0.013629	0	0.158074	0
ENSMUST00000133772	4	95075816	95137785	631	A	ERVK	0	0	0	0.13067	0
ENSMUST00000133819	11	24099688	24115405	529	G	ERVK	0	0	0	0.166869	0
ENSMUST00000135069	1	166762145	166770485	1599	A	ERVK	0.023319	0.007183	0	0.402873	0
ENSMUST00000135889	13	24597613	24604925	2830	A	ERVK	27.5897	6.8e-05	0.000847	0.268715	0.035734
ENSMUST00000136697	19	12585868	12596566	1104	G	ERVK	21.4179	20.6304	1.69646	0	0
ENSMUST00000136744	16	95831123	95898713	1850	A	ERVK	0	0.672145	0	0.115965	0
ENSMUST00000137275	2	167662109	167667697	1019	A	ERVK	0	0	0	0.202272	0
ENSMUST00000137941	2	72987241	72988607	626	T	ERVK	0.531992	0.379445	2.65815	7.88511	15.8408
ENSMUST00000140263	9	59957511	59961771	802	G	ERVK	15.8923	10.9304	1.04984	0	0
ENSMUST00000140360	12	20875640	20921262	2000	A	ERVK	0.583462	0	0.06996	0	0
ENSMUST00000140826	4	44664415	44685347	3054	A	ERVK	0	0	0	0.02945	0
ENSMUST00000140958	9	59957713	59961771	654	G	ERVK	93.9291	151.992	6.8241	0	1.45846
ENSMUST00000142249	2	92529694	92540980	598	G	ERVK	0	0	0	0.184914	0
ENSMUST00000143796	4	71075109	71131133	2010	A	ERVK	0	0	0	0.152291	0
ENSMUST00000144091	2	176116023	176117866	471	T	ERVK	1.55737	1.05805	0.157063	0.131294	0.088256
ENSMUST00000144260	1	106541943	106558992	1565	T	ERVK	0.307179	0.700255	0	0.274235	0
ENSMUST00000145081	18	67321209	67344103	2619	G	ERVK	2.4003	2.63134	21.1698	0.025615	1.25646
ENSMUST00000145176	1	9563505	9631137	658	A	ERVK	0.017875	0.001623	0	0	0
ENSMUST00000146868	11	95858865	95861044	1267	G	ERVK	0.314421	0.15918	0.033097	7.51615	9.25217
ENSMUST00000147834	1	67792481	67805324	524	A	ERVK	0	0	0	0.034221	0
ENSMUST00000148637	2	95394242	95397651	465	A	ERVK	0	1.72009	0	0.19596	0
ENSMUST00000150490	11	96251644	96264698	3255	A	ERVK	0.063747	0.009211	0	0.132637	13.2914
ENSMUST00000152803	2	17181743	17185487	244	A	ERVK	0	0	0	0.673835	0
ENSMUST00000153937	8	77659248	77768970	2595	A	ERVK	0	0	0	0.114867	0
ENSMUST00000154766	13	23956809	23966175	487	G	ERVK	0.875607	0	0	0.425777	0
ENSMUST00000155334	2	154722370	154738451	489	G	ERVK	1.43293	0.001355	0	0	0
ENSMUST00000156239	2	169480617	169504843	1011	A	ERVK	0	0	0	0.141703	0
ENSMUST00000161973	1	143683230	143684298	1068	A	ERVK	0.507281	0	0	0.453737	0
ENSMUST00000167704	3	28702667	28781108	543	C	ERVK	2.4986	0.045788	0	0	0
ENSMUST00000173160	7	8584976	8610512	3545	A	ERVK	0	0	0	0.203168	0
ENSMUST00000174168	17	37248350	37263064	817	C	ERVK	0	0	0	0.263415	0
ENSMUST00000176201	4	147782319	147809840	2512	T	ERVK	0.036169	0.036963	0	2.06924	16.4924
ENSMUST00000178869	1	21285608	21298127	666	A	ERVK	0.446476	0	0	0	0
ENSMUST00000180429	1	191986836	191990122	3286	C	ERVK	0.121692	0.18132	0	0.312747	0.57627
ENSMUST00000180653	6	127100297	127110467	1463	G	ERVK	0.473592	1.10895	3.61658	3.82649	4.6531
ENSMUST00000180965	14	5563227	5574322	2077	A	ERVK	0	0	0	0.240757	0
ENSMUST00000180999	16	57167401	57174413	1722	G	ERVK	0.489417	0.887358	14.8857	0.089803	0.931642
ENSMUST00000181089	14	4551493	4585439	655	A	ERVK	0	0	0	0.198022	0
ENSMUST00000181112	17	32284787	32298689	1207	G	ERVK	0	0	0.176179	1.09994	12.6706
ENSMUST00000181378	1	166002960	166038256	837	A	ERVK	7.3969	0	0	0.129928	0
ENSMUST00000181416	15	62038050	62378096	3309	C	ERVK	1.24447	10.0503	0.812293	0.196445	0
ENSMUST00000181580	4	3678117	3689548	3345	C	ERVK	0	0	0	0.19271	0.006872
ENSMUST00000181811	1	180802568	180809483	2548	A	ERVK	17.2329	18.0083	16.9035	10.8034	76.2326
ENSMUST00000181864	8	93750147	93810292	3243	G	ERVK	0.001232	0	0	0.195235	0
ENSMUST00000181881	14	4919302	4930394	2076	A	ERVK	0	0	0.005775	0.097931	0
ENSMUST00000183707	3	88819645	88832547	6052	A	ERVK	0.291947	3.47706	1.40827	0.496779	0.322352
ENSMUST00000184958	3	88821270	88832377	820	G	ERVK	0	2.17199	0.374326	0	0.074361
ENSMUST00000186732	1	44739676	44744949	902	A	ERVK	1.88619	0	0	0	0
ENSMUST00000187100	1	69513932	69547707	2504	G	ERVK	0.080542	0.038676	0	0	0
ENSMUST00000187360	1	148650345	148651134	789	C	ERVK	0	0.002911	0	0.130222	0.005222
ENSMUST00000187867	13	106788070	106796796	1609	G	ERVK	117.616	70.1751	0	0.78142	1.26538
ENSMUST00000188605	1	31019188	31096454	877	G	ERVK	0	0	0	0.3916	0
ENSMUST00000189121	1	85501090	85514604	872	G	ERVK	2.65644	10.3156	55.7422	4.05674	20.9464
ENSMUST00000189146	Y	670179	695777	1751	A	ERVK	0	0.113727	0.741964	40.1936	44.3093
ENSMUST00000189357	1	134519978	134524139	832	T	ERVK	4.60131	0.987872	0	0	0
ENSMUST00000190342	1	117842962	117843306	344	C	ERVK	0.710145	0	0	0	0
ENSMUST00000190357	1	103363986	103423658	877	G	ERVK	0	0	0	0.00907	0
ENSMUST00000190793	10	41746746	41753913	415	A	ERVK	0	0	0	0.258993	0
ENSMUST00000190923	1	118040649	118040990	341	A	ERVK	1.12573	0	0	0	0
ENSMUST00000191380	1	117747031	117751372	1248	A	ERVK	0	0.058924	0	0.090592	0
ENSMUST00000191409	1	98589517	98607384	1044	G	ERVK	0	0	0	0.150167	0
ENSMUST00000191737	3	106478283	106480868	2585	A	ERVK	0	0	0	0.231245	0
ENSMUST00000191843	3	45327045	45378205	660	C	ERVK	1.91183	3.49526	0.630367	0	0
ENSMUST00000191937	1	146804601	146807340	2739	C	ERVK	0	0	0	0.082336	0.003613
ENSMUST00000191953	3	85195182	85196447	1265	A	ERVK	0	0.199052	0	0.339652	0
ENSMUST00000192052	1	193259616	193261837	2221	G	ERVK	0	0	0	0.288929	0
ENSMUST00000192147	1	193281271	193283843	2572	A	ERVK	0	0	0	0.251457	0
ENSMUST00000192340	3	84058968	84063452	4484	A	ERVK	7.41661	5.25407	0	0.237235	0
ENSMUST00000192351	3	73329434	73470014	612	G	ERVK	0	0	0	0.18479	0
ENSMUST00000192792	1	9499338	9501522	1403	A	ERVK	0	0	0	0.040541	0
ENSMUST00000192966	3	92242933	92246241	3308	G	ERVK	0.005742	0	0	0.50142	0
ENSMUST00000193639	9	91325416	91327848	2432	G	ERVK	0.002055	0.003946	0.000986	0.088368	0.000986
ENSMUST00000193717	2	68989381	68993383	4002	G	ERVK	0	0	0	0.10692	0
ENSMUST00000193912	1	25808956	25809972	1016	A	ERVK	0.002163	0	0.029499	0	0.002557
ENSMUST00000194178	1	34032100	34033797	1697	G	ERVK	0	0.061837	0	0.124853	0.493633
ENSMUST00000194442	1	51527005	51529369	2364	T	ERVK	0	0	0	0.181818	0
ENSMUST00000194524	3	77564956	77571342	6386	G	ERVK	0	0	0	0.113825	0
ENSMUST00000194648	1	66793645	66796298	2653	A	ERVK	0	0	0	0.103617	0
ENSMUST00000194969	1	128084460	128089331	4871	G	ERVK	0.023322	0	0	0.12384	0.115923
ENSMUST00000195070	1	184358329	184390520	694	G	ERVK	0	0	0	0.232225	0
ENSMUST00000195133	1	140038433	140049029	378	C	ERVK	1.50422	0.452288	0	0.737423	0
ENSMUST00000195168	1	35625606	35651297	636	G	ERVK	0.553016	0	0	0	0
ENSMUST00000195389	1	176370155	176373720	3565	G	ERVK	0	0	0	0.120864	0
ENSMUST00000195406	3	69131233	69157177	732	A	ERVK	0	0	0	0.647894	0
ENSMUST00000195454	1	186511882	186558681	1701	G	ERVK	0	0	0	0.269136	0
ENSMUST00000195455	1	39081252	39083338	2086	G	ERVK	0.20395	0.150936	0.200876	0	0.381366
ENSMUST00000195546	1	140266487	140269852	3365	T	ERVK	0	0	0	0.063874	0
ENSMUST00000195643	1	169595784	169596939	620	G	ERVK	0	0	0	0.795058	2.94251
ENSMUST00000195680	2	14345677	14347520	1843	G	ERVK	0.016161	0.333472	0	1.65937	7.93423
ENSMUST00000195819	3	147620811	147635647	2942	G	ERVK	0	0	0	0.34455	0
ENSMUST00000196302	3	103071174	103072492	1318	T	ERVK	0	0	0	0.326763	0
ENSMUST00000196445	3	148989152	149004031	567	G	ERVK	0	0	0	0.358061	0
ENSMUST00000196563	3	122995411	122999002	3591	T	ERVK	0	0.002386	0	0.297327	0
ENSMUST00000196601	9	109537100	109552780	2610	G	ERVK	0.814137	1.95872	0.010712	0.042568	0
ENSMUST00000196720	3	102262405	102445132	1302	A	ERVK	0	0	0	0.06886	0
ENSMUST00000197071	3	130592121	130594949	2828	T	ERVK	0.838812	0	0	0.151644	0
ENSMUST00000197127	3	137289639	137300708	466	G	ERVK	1.46482	0	0	0.292452	0
ENSMUST00000197835	5	30759032	30760477	739	C	ERVK	0.254123	0.371605	1.54846	0.616563	0.54506
ENSMUST00000197878	3	41163048	41172663	1368	G	ERVK	0	0	0	0.021898	0
ENSMUST00000198438	3	37392206	37395101	2895	G	ERVK	0.041972	0.067131	0.024747	0.098987	0
ENSMUST00000199430	9	109766045	109789718	818	A	ERVK	7.03013	525.87	0.001324	0	0
ENSMUST00000199515	3	104135785	104140001	4216	A	ERVK	0	0	0	0.202751	0
ENSMUST00000199608	3	35955436	35956257	821	T	ERVK	0	0	0	0.002433	0
ENSMUST00000200155	3	134357292	134357501	209	T	ERVK	0	0	0.050476	0.050952	0
ENSMUST00000200251	3	98522741	98526690	1203	A	ERVK	0	0.082366	0	0.227373	0
ENSMUST00000200367	3	101084592	101087393	2801	A	ERVK	0.162741	0.014311	0.007138	0.113252	0.010207
ENSMUST00000200412	3	79212919	79253913	1460	A	ERVK	0.068353	0	0	0	0
ENSMUST00000200444	3	133830668	134102065	476	A	ERVK	1.04036	0	0	0	0
ENSMUST00000200648	3	134200086	134213238	1954	T	ERVK	0	0	0.033725	0.140521	0
ENSMUST00000201493	6	3336772	3339354	2582	A	ERVK	0	0	0	0.240805	0
ENSMUST00000202512	5	38134394	38136097	1703	T	ERVK	0.063967	0	0	10.088	0.024648
ENSMUST00000203511	6	12608996	12658956	671	T	ERVK	80.5369	121.577	37.8815	0.16	2.32291
ENSMUST00000203819	3	40863948	40865053	1105	T	ERVK	0.523508	0.074141	0	0.992767	0
ENSMUST00000205113	6	105481266	105492668	2943	G	ERVK	19.7247	20.346	25.1643	0	1.19947
ENSMUST00000206172	7	43938057	43976573	1066	G	ERVK	3.43615	4.85901	23.0982	0	0.002526
ENSMUST00000206433	7	75030194	75058162	3503	A	ERVK	0	0	0	0.03709	0
ENSMUST00000206829	7	79536043	79560033	5092	T	ERVK	0	0.148999	0.042403	0.084413	0.381233
ENSMUST00000207446	11	119461203	119491235	4317	A	ERVK	2.2512	0	0	0.025	0.458324
ENSMUST00000208498	7	59223847	59254788	30941	T	ERVK	1.58752	0.677078	2.93979	0	0
TCONS_00000363	1	31069552	31125620	945	C	ERVK	0	0	0.047968	0.744174	9.55802
TCONS_00000385	1	33354145	33358783	2639	A	ERVK	0.029007	0.73639	6.25673	0.006232	0
TCONS_00000633	1	39987707	40026073	686	C	ERVK	0.017442	0.018169	0	42.9783	0.036296
TCONS_00000691	1	41445646	41461833	903	T	ERVK	0.970812	0.069465	0	0.03127	0
TCONS_00000820	1	50714676	50716269	523	G	ERVK	0	0.008023	6.29398	0	0.300375
TCONS_00001321	1	72217007	72219143	1673	A	ERVK	0	0.00708	0	0.016904	0.667415
TCONS_00002141	1	92373558	92393623	807	G	ERVK	0.372841	0.722683	0	0.098262	0
TCONS_00002387	1	107967431	107996344	396	T	ERVK	0.408246	8.32036	19.6994	0.892638	2.37665
TCONS_00003036	1	143555659	143606376	498	A	ERVK	6.66783	24.4263	19.1712	0.280237	0
TCONS_00003142	1	152435410	152438057	355	T	ERVK	26.1606	7.29903	0	0.26952	0
TCONS_00003168	1	153216758	153218925	823	A	ERVK	10.722	3.73445	0	0	0
TCONS_00003263	1	157386475	157420234	1135	T	ERVK	20.7854	0.002491	0	0.141467	0.014805
TCONS_00003389	1	161890445	161901409	1535	T	ERVK	30.6289	29.5515	0	0	0
TCONS_00003477	1	165311313	165326747	403	T	ERVK	0.432666	0	0	4.27043	0.230026
TCONS_00003478	1	165357986	165481216	906	T	ERVK	0	0	0	955.812	0
TCONS_00003537	1	166953792	166960526	5636	G	ERVK	0.201339	0.844333	0.015078	0.128324	0.000359
TCONS_00003573	1	168603935	168659229	606	C	ERVK	0	0	0	5.58289	2.70594
TCONS_00003901	1	178296263	178300370	718	C	ERVK	0	2.48261	0	0.057508	0
TCONS_00004045	1	182204486	182209313	4725	G	ERVK	0.006322	0.005705	0.022247	0.031938	2.07575
TCONS_00004717	1	25004329	25019742	1916	G	ERVK	0.115467	0.137442	0.1611	0.500233	3.26868
TCONS_00004775	1	33133234	33211753	1625	A	ERVK	1.78946	1.62104	0	0	0
TCONS_00004844	1	35819986	35827589	1726	G	ERVK	0.137295	0.78088	0.427907	0.016218	0
TCONS_00004867	1	36278559	36286743	256	G	ERVK	0	0.002394	1.52505	1.9623	1.47092
TCONS_00005042	1	40684043	40698001	930	A	ERVK	13.6601	1.00071	0.055273	0.050325	0.227346
TCONS_00005088	1	43244988	43287042	3604	A	ERVK	0.452581	0.094762	0	0.349342	26.2426
TCONS_00005208	1	51858243	51869959	3584	G	ERVK	0.601423	34.9914	10.306	0.059381	1.24346
TCONS_00005315	1	54825554	54926355	900	C	ERVK	7.16502	13.4639	14.0548	0	0
TCONS_00005362	1	57359034	57377568	2309	G	ERVK	0.515348	0	0	0.248512	9.92002
TCONS_00005591	1	64401627	64432183	1895	T	ERVK	0.492981	1.5815	0.00456	0.03296	0.111756
TCONS_00006041	1	80065264	80168245	1115	A	ERVK	0.035706	0.248702	0.004745	0.0158	0
TCONS_00006637	1	113320093	113330166	1033	T	ERVK	0	0	0	6.66735	0
TCONS_00007270	1	143272910	143294539	741	T	ERVK	0.051028	0.101189	3.00895	0	0
TCONS_00007495	1	155424524	155438493	1542	C	ERVK	0	0	0	0.01841	1.26239
TCONS_00008406	1	181047146	181051230	1556	T	ERVK	0.078914	1.25095	0	0.035924	0
TCONS_00008462	1	182200939	182209313	874	A	ERVK	0.002367	0.021822	0	0.093706	0.741008
TCONS_00009079	10	18485293	18533883	620	T	ERVK	0	0.152355	0	33.2379	1.51259
TCONS_00009090	10	19290989	19325843	1141	G	ERVK	0.668462	0.621295	0	0	0
TCONS_00009093	10	19291016	19301776	1313	C	ERVK	0.037728	0.257234	16.196	0	0
TCONS_00009200	10	22595282	22599181	1416	G	ERVK	0.001293	0	1.1923	0.039931	0.242099
TCONS_00009548	10	47610587	47612719	1024	G	ERVK	0.045828	0.81719	0	0.082582	0.097344
TCONS_00009590	10	54401060	54447920	271	T	ERVK	0.002354	1.32262	2.1518	0.059369	0.01179
TCONS_00009712	10	60712179	60714792	341	A	ERVK	1.00984	0.910663	0	9.76591	8.10099
TCONS_00010869	10	93785356	93792719	414	G	ERVK	0.037681	0.268493	0.032961	3.08908	10.0298
TCONS_00011141	10	117124257	117133169	235	T	ERVK	0.055274	1.22447	1.7616	5.48776	11.1332
TCONS_00011305	10	124914211	124943297	2569	T	ERVK	0.970423	1.49369	0.532478	0.214066	0.046544
TCONS_00011314	10	126936985	126952649	1453	T	ERVK	0.000104	0	0	3.55613	0.367559
TCONS_00011657	10	7344489	7356592	626	T	ERVK	4.27834	13.379	2.3412	0.072275	0.095319
TCONS_00011739	10	12845898	12869208	918	G	ERVK	0	37.7487	19.749	7.09633	8.90756
TCONS_00011741	10	12846016	12856085	295	T	ERVK	59.7565	0	0	0	0
TCONS_00012036	10	38095441	38152171	2810	T	ERVK	0.719465	0.528437	0	0.016924	0.013446
TCONS_00012256	10	50278463	50286225	878	T	ERVK	0.04389	0.084305	1.20231	0	1.08614
TCONS_00012695	10	75887210	75893009	426	T	ERVK	0.019208	0	0	3.20314	0
TCONS_00013271	10	83937745	83982207	879	A	ERVK	0.156884	4.48177	6.05666	0	0
TCONS_00013498	10	93785353	93792719	417	T	ERVK	0.019841	0.078654	0.023266	2.65714	15.0194
TCONS_00014465	11	6540461	6565114	206	G	ERVK	0.035381	1.5355	0	16.3027	15.5337
TCONS_00014535	11	14264830	14270863	941	T	ERVK	1.13974	0.152168	0.139754	0.117912	0
TCONS_00014593	11	19924727	19994100	1717	C	ERVK	1.28288	0	0.002326	126.503	0
TCONS_00014614	11	20936652	20986322	747	C	ERVK	1.38147	1.84087	0	0.031615	0.023702
TCONS_00016413	11	74636765	74692558	1706	A	ERVK	0.021834	0.583262	0.144672	1.08366	9.81286
TCONS_00017059	11	85234775	85238300	995	G	ERVK	0	0	0	1.04705	5.86208
TCONS_00017380	11	95310333	95334386	2444	A	ERVK	0	0.10094	45.9685	0.360993	1.35489
TCONS_00018169	11	105904544	105929196	5306	T	ERVK	0	0.013636	0	7.7397	0
TCONS_00018211	11	106577878	106591548	626	T	ERVK	0	0	0	0.488982	12.4443
TCONS_00018345	11	111534216	111563455	2261	A	ERVK	2.36798	0	0	0	0
TCONS_00018781	11	119420695	119435705	624	T	ERVK	0.033546	0	0	63.0591	230.553
TCONS_00019392	11	7744486	7791370	2257	A	ERVK	7.15578	10.034	5.36016	0	0
TCONS_00019475	11	16402558	16508484	708	T	ERVK	0.269415	0	0	0.072407	4.51372
TCONS_00019910	11	40495181	40584015	1118	A	ERVK	0.827395	0.622009	0	0	0.053828
TCONS_00020392	11	58319723	58330649	673	A	ERVK	0	0	0.001475	2.72463	20.1391
TCONS_00020888	11	68636380	68659597	217	A	ERVK	0.028399	0.056015	2.34481	3.57526	3.82956
TCONS_00021004	11	69633527	69647016	1217	T	ERVK	0.058244	0.032814	0.16653	149.444	40.0279
TCONS_00021901	11	85930128	86024593	3972	C	ERVK	1.22355	2.2055	0.513903	0.014048	0.005821
TCONS_00023037	11	104445691	104469501	437	G	ERVK	0.047619	0	0	0.303597	8.80272
TCONS_00023059	11	104556784	104562131	705	C	ERVK	26.6198	35.876	50.4697	0	0
TCONS_00024045	11	120826529	120866787	1038	G	ERVK	0	0	0	75.2975	59.8593
TCONS_00024222	12	4234445	4247699	700	T	ERVK	2.10028	5.45315	0.555825	0	12.6134
TCONS_00024257	12	5874808	5985492	1484	G	ERVK	2.67935	2.40591	0	0	0
TCONS_00024402	12	17562911	17578613	573	T	ERVK	1.41525	2.1227	0	0.002516	0
TCONS_00024421	12	18969054	18972156	1395	C	ERVK	0	0	0.483906	3.21749	2.9732
TCONS_00024428	12	19476371	19497632	1869	T	ERVK	0.217374	23.9688	35.8383	11.9704	1.73909
TCONS_00024492	12	23866435	23906631	578	C	ERVK	0.011688	0.020706	0	0.390304	1.28267
TCONS_00024509	12	24690073	24700967	757	T	ERVK	0.268712	0.062289	0.080612	0.010564	1.18237
TCONS_00024826	12	55080289	55091899	573	T	ERVK	0	0.856479	4.63647	11.5211	12.6133
TCONS_00026035	12	110615272	110664384	897	T	ERVK	0.068307	0.124166	45.9666	0.489433	0.032051
TCONS_00026284	12	117340510	117342868	1653	C	ERVK	0.106739	0.75138	0	0.034237	0
TCONS_00026390	12	8072431	8086323	1007	T	ERVK	0	0	0	0.053134	0.674591
TCONS_00026421	12	12614182	12634801	4403	T	ERVK	1.80124	1.51709	2.24723	1.49842	1.51088
TCONS_00026490	12	17567793	17590708	2051	C	ERVK	1.87384	1.73343	0.103532	0.048467	0.014643
TCONS_00026558	12	21623759	22424605	846	A	ERVK	10.9271	0	0	0	0
TCONS_00026609	12	23866553	23913465	7305	T	ERVK	0.022166	0.030187	0.047344	7.61588	10.499
TCONS_00026760	12	32846785	32875267	529	G	ERVK	1.65776	36.4376	0.149414	0	0.497955
TCONS_00026798	12	39515398	39549150	2270	T	ERVK	0	0.537434	0.334473	7.99544	2.32259
TCONS_00026983	12	56091803	56098051	1047	A	ERVK	1.21976	0	0	0	0.162546
TCONS_00027004	12	57746924	57751267	1221	A	ERVK	4.68616	19.2611	0.19135	0.024485	0.519612
TCONS_00027292	12	76937269	76962329	2610	T	ERVK	111.704	90.9227	2.22698	0.045917	0.595299
TCONS_00027311	12	79114216	79123952	1210	C	ERVK	0	0	1.47342	6.19377	5.36318
TCONS_00027448	12	84391225	84478689	203	C	ERVK	0.526829	2.17805	15.839	3.98858	0.395122
TCONS_00027573	12	88124378	88133689	2208	G	ERVK	3.48083	3.71921	9.57028	0.100647	0.02031
TCONS_00028235	12	115708780	115722921	650	C	ERVK	0.012001	0.667343	0.009042	0	0
TCONS_00028392	13	9068202	9135212	1626	G	ERVK	0	0.060749	0	15.4229	0.038544
TCONS_00028404	13	9230125	9239700	619	A	ERVK	0.034653	0.826393	0	0.150783	0
TCONS_00028576	13	22821581	22837676	4132	A	ERVK	0.01674	0.061744	25.3373	12.2344	9.16917
TCONS_00028694	13	29280260	29341681	1721	T	ERVK	11.2056	0.959782	0	0	0
TCONS_00028695	13	29280260	29341681	1578	T	ERVK	3.71568	1.43305	0	0	0
TCONS_00028936	13	43724404	43763316	1400	A	ERVK	0.333645	1.28	0	0.025046	0
TCONS_00029274	13	55894258	55905942	748	A	ERVK	0.605941	1.55265	3.2612	0	0
TCONS_00029374	13	61804294	61826499	301	T	ERVK	0	0	0	1.02376	0
TCONS_00029447	13	65058260	65062541	471	G	ERVK	0.665241	1.52013	0	0.138443	0
TCONS_00029457	13	65379454	65382079	500	A	ERVK	0.370334	1.47668	0.016075	0.056698	0.014986
TCONS_00029517	13	66563945	66576756	548	T	ERVK	0.572753	1.39757	0.401657	1.48613	1.70965
TCONS_00029585	13	67925760	68250932	1590	A	ERVK	0.015276	0.029737	32.574	4.55068	3.15706
TCONS_00030122	13	104088576	104140592	864	T	ERVK	0	0	0	41.56	0
TCONS_00030149	13	105717542	105725633	811	G	ERVK	0	0.021613	7.51942	0.058709	0.008906
TCONS_00030225	13	111457511	111515171	1045	T	ERVK	3.43385	322.358	147.21	59.331	15.8594
TCONS_00030674	13	22980791	22989709	1215	C	ERVK	1.7126	0.719306	0	0.03158	0.012477
TCONS_00030959	13	39506481	39514960	1887	A	ERVK	0.23739	16.7583	83.1718	16.4034	5.26414
TCONS_00031018	13	43687803	43696441	1276	C	ERVK	0.139123	0.910583	0	0.0851	0.237026
TCONS_00031383	13	57110397	57119182	5485	G	ERVK	1.00584	3.87013	5.01013	0.103035	0.032465
TCONS_00031541	13	62552190	62571165	896	T	ERVK	0.28573	0.66288	0.486777	0.018856	0.115062
TCONS_00031640	13	65511898	66042323	1756	T	ERVK	7.08147	19.8738	10.7286	1.36928	33.5895
TCONS_00031655	13	65856568	65950368	200	G	ERVK	0	0.52043	0	14.1155	0
TCONS_00031665	13	65957955	65960171	1711	C	ERVK	0	0.006818	0	0.003652	0.227491
TCONS_00031692	13	66570745	66594473	586	T	ERVK	0	0	0	0.00493	1.06385
TCONS_00031695	13	66642851	66673332	774	A	ERVK	0.033783	1.34056	1.70064	3.5087	22.6511
TCONS_00031741	13	67233397	67239400	802	A	ERVK	0	0.059716	0.058524	2.98846	0.37692
TCONS_00031933	13	75613779	75697290	1462	G	ERVK	0.126934	1.33846	0.30441	0.167831	0.057335
TCONS_00031980	13	80480054	80491945	1519	A	ERVK	0.715982	1.59758	0	0.000866	0.000502
TCONS_00032142	13	93705579	93726006	1326	A	ERVK	0.189176	34.0969	12.0461	0	0
TCONS_00032143	13	93706123	93726006	967	A	ERVK	0	2.75427	49.7555	0	0
TCONS_00032816	14	13932588	13949568	1723	T	ERVK	45.5315	69.1124	74.8077	6.01366	11.5646
TCONS_00033670	14	51376801	51432060	670	G	ERVK	129.273	123.431	0	0.568388	0
TCONS_00034155	14	60251514	60262172	1746	C	ERVK	0.97335	1.78267	0	0.001431	0.480695
TCONS_00034647	14	101982423	102002421	2085	A	ERVK	0.832166	0.664087	0.166874	0.273913	0.302819
TCONS_00034734	14	118363552	118384785	1960	G	ERVK	11.2384	0.300168	0	0.329598	0
TCONS_00035199	14	23076291	23094110	3578	G	ERVK	35.0794	13.4298	0	0	0
TCONS_00035248	14	25886816	25902513	2246	C	ERVK	0.255458	0	0	0.056134	2.79556
TCONS_00035291	14	26318478	26336541	1980	A	ERVK	0.006975	0.023235	0.063424	0.375561	1.3462
TCONS_00035831	14	48091625	48099337	1570	G	ERVK	3.08697	1.45562	0	0	0
TCONS_00035932	14	51814169	51827238	333	C	ERVK	82.6862	218.857	13.6642	0.029851	1.43609
TCONS_00035953	14	52160414	52165216	4148	A	ERVK	0.00012	0.00217	23.8333	4.39766	1.51664
TCONS_00036682	14	75812687	75835621	1867	G	ERVK	0	1.06964	0.005999	0.037231	0
TCONS_00036762	14	83153964	83177175	603	C	ERVK	0	0	0	2.82666	0
TCONS_00037198	15	14764931	14766983	1011	T	ERVK	0.578954	1.82938	2.33738	1.22591	0.158551
TCONS_00037394	15	38545997	38558105	1459	G	ERVK	0	0	0	3.79227	1.35397
TCONS_00037477	15	50593529	50603630	870	A	ERVK	0.002545	0.294585	0.018069	2.40612	5.16276
TCONS_00037621	15	62534010	62565971	1365	A	ERVK	0.002366	0.28758	7.42867	0	0
TCONS_00038348	15	84486536	84532152	1051	G	ERVK	0	1.57296	0.050781	0	0
TCONS_00038535	15	91946079	92124688	1692	A	ERVK	17.5046	14.9907	4.16165	0.125664	0
TCONS_00038603	15	96838450	96845157	1752	T	ERVK	0	0.004008	0	0.018808	0.903808
TCONS_00038658	15	98934097	98939641	659	G	ERVK	0	1.21467	23.6597	0	13.5434
TCONS_00038968	15	102579567	102635349	276	T	ERVK	0	0.006745	11.2473	0	0.033779
TCONS_00039051	15	6387001	6389846	1203	G	ERVK	23.6643	13.848	0	0	0.609959
TCONS_00039083	15	8103526	8108680	387	G	ERVK	0	0	0	9.85063	0.066082
TCONS_00039114	15	9219175	9226527	2836	T	ERVK	0	0	0	8.38277	0
TCONS_00039608	15	62986394	63139008	985	G	ERVK	0.546481	0.588214	9.47252	0.036813	0
TCONS_00039728	15	69687391	69864482	1677	A	ERVK	1.03595	0.348584	0.001324	0.020412	0.001215
TCONS_00040747	15	97060301	97074902	4890	G	ERVK	0.514273	1.36993	0	0.439256	0
TCONS_00041009	15	100465589	100469726	1828	T	ERVK	0	0	0	0.17631	14.5259
TCONS_00041207	15	103823042	103828509	1125	G	ERVK	0.141747	0.651463	1.12753	2.15423	2.61685
TCONS_00041221	16	3751525	3785737	1837	A	ERVK	0	0.003847	6.17535	0.442399	0.107378
TCONS_00041335	16	5310661	5450825	4084	A	ERVK	0.363308	0.947957	0.68329	0.035747	0.073449
TCONS_00042033	16	22571399	22599292	3549	G	ERVK	22.9639	1.40273	0	0	0.255229
TCONS_00042225	16	32179858	32188254	2232	A	ERVK	0.038499	0.413142	17.1301	28.7892	19.203
TCONS_00042318	16	32999891	33023284	356	A	ERVK	0	0.717583	0.043097	20.1227	18.6003
TCONS_00042401	16	35692500	35697951	751	T	ERVK	0	0	0	0.245033	7.83958
TCONS_00042672	16	45263146	45309257	216	T	ERVK	0.015408	1.50951	7.24606	1.40688	0.38157
TCONS_00042696	16	48351304	48381345	202	T	ERVK	0	0	0	1.17334	0.895409
TCONS_00042778	16	56540838	56580755	4416	A	ERVK	17.9023	14.4728	0	1.26716	0
TCONS_00042988	16	88237094	88253170	1013	A	ERVK	0.40289	0.935866	0	0.017949	0.001535
TCONS_00043447	16	8242742	8277625	569	G	ERVK	0	0.409833	3.33978	0	0
TCONS_00043457	16	8658567	8669392	3002	C	ERVK	12.5207	0	0	0	0
TCONS_00043908	16	20483228	20534014	1537	A	ERVK	0.151574	2.59514	0.219231	0	5.01579
TCONS_00043961	16	22186844	22188231	747	A	ERVK	0	0	0	0.151651	0.649488
TCONS_00044650	16	56113347	56116303	626	A	ERVK	1.75278	0.957006	3.30892	5.45541	60.1067
TCONS_00044753	16	61653138	61655446	350	G	ERVK	0.075755	0.214152	1.64571	0	0
TCONS_00044858	16	78250773	78295072	1408	A	ERVK	1.38478	5.36866	6.70665	0	0
TCONS_00045018	16	91147870	91199992	345	A	ERVK	0.033778	0.650367	0.057123	0	0.020639
TCONS_00045246	17	3062430	3070255	1003	A	ERVK	0.027715	0.083487	0.010575	0.828969	1.16443
TCONS_00045423	17	8458778	8462882	1874	G	ERVK	0.028459	1.84244	6.08625	0.015102	0.001048
TCONS_00045688	17	20745800	20820666	402	T	ERVK	0.04686	0.557492	0.715182	0.178412	0.049593
TCONS_00046564	17	33824512	33838703	883	G	ERVK	0	0	0	403.141	0
TCONS_00046688	17	34433512	34465510	1642	A	ERVK	1.64141	88.4356	61.3129	0	0
TCONS_00047208	17	45762681	45781255	807	G	ERVK	19.2273	13.3808	0	0	0
TCONS_00047612	17	63519540	63536428	572	T	ERVK	0	0.66862	0	0.022132	0.791885
TCONS_00048281	17	15347165	15356018	4598	A	ERVK	4.12021	3.26179	0	0.083753	0
TCONS_00048334	17	17389943	17411904	2533	G	ERVK	0.549967	0.807378	0	5.20953	16.3073
TCONS_00049134	17	31551625	31559566	1404	T	ERVK	0	0.40256	0	0.062846	17.3777
TCONS_00049581	17	35444405	35448272	885	T	ERVK	1.13044	11.2613	1.7089	0.006006	0
TCONS_00049848	17	38599691	38602305	1511	T	ERVK	0.079583	0.4196	2.25427	0.018638	0.412059
TCONS_00049850	17	38657623	38669459	2881	T	ERVK	0.033641	1.43242	0.031209	0.024353	0.000135
TCONS_00050142	17	49087089	49138819	1455	A	ERVK	0.006863	0.007092	0	0.14825	11.0886
TCONS_00050277	17	56646790	56657776	324	G	ERVK	0.056442	0.030982	0.43865	2.0659	8.88419
TCONS_00050476	17	70836326	70854107	1230	T	ERVK	20.0516	4.03433	0	0.272285	1.09157
TCONS_00050786	17	88492286	88502021	3976	A	ERVK	0.512418	0.919667	0	0.126438	0.059992
TCONS_00050820	17	91678344	91680930	1607	G	ERVK	0.025314	1.66941	0.160368	0	0.002866
TCONS_00050932	18	8180991	8193387	2178	A	ERVK	0.126956	0.20063	5.38721	0.003046	0
TCONS_00050933	18	8183235	8193387	2387	T	ERVK	6.10711	3.82053	0.00329	0.058741	0
TCONS_00051019	18	13066903	13135090	2263	T	ERVK	3.51484	0.346304	0	0	0
TCONS_00051083	18	21019553	21040290	234	T	ERVK	0	4.00155	13.8941	11.4958	13.3501
TCONS_00051521	18	38636844	38789045	645	A	ERVK	3.06276	3.09824	19.9359	0	0
TCONS_00051736	18	53639315	53706629	3136	C	ERVK	5.76006	22.6217	6.49029	0.06845	0
TCONS_00052299	18	80822171	80847938	1364	C	ERVK	35.5638	108.483	5.77646	0.06681	0
TCONS_00052734	18	33054041	33073136	680	A	ERVK	12.1742	2.98047	0	0.105912	0
TCONS_00052855	18	36209272	36230376	457	G	ERVK	0	0	0	2.73203	0
TCONS_00053011	18	45699291	45857373	3663	C	ERVK	69.5194	17.8465	0	0	0
TCONS_00053268	18	66133936	66164355	1615	A	ERVK	12.6302	8.85541	0.030921	0.266543	0
TCONS_00053322	18	69757754	69761235	3159	T	ERVK	0.036882	2.38535	7.07215	0.47086	0.338605
TCONS_00053343	18	71258244	71267204	1264	G	ERVK	1.0983	3.65023	100.929	1.05841	0.017365
TCONS_00053505	18	83290670	83325931	2690	T	ERVK	0.796732	1.67256	0	0.042163	0
TCONS_00054111	19	9031429	9076931	599	T	ERVK	16.3401	39.5474	4.81395	0.36131	0
TCONS_00054520	19	30253275	30283193	2198	A	ERVK	3.03308	2.67769	0	0.012866	0
TCONS_00054530	19	30524966	30591121	793	T	ERVK	23.9495	4.11194	0	0	0
TCONS_00054664	19	38327597	38405610	1751	T	ERVK	0	0	0	495.779	0.076909
TCONS_00054786	19	42298366	42314612	679	A	ERVK	0	0	0	0.317181	6.93686
TCONS_00054794	19	42668528	42680611	872	G	ERVK	1.12185	0.902586	0	0.027914	0
TCONS_00055965	19	12693846	12721631	960	A	ERVK	5.0667	19.9052	1.47997	0.370285	0
TCONS_00056224	19	30696882	30894695	1848	T	ERVK	32.4082	45.2312	41.3384	0.115841	38.581
TCONS_00056483	19	42647764	42652299	3045	T	ERVK	2.70358	3.62892	0.928733	0.849618	0
TCONS_00056920	19	60198692	60226646	1533	C	ERVK	0	0	0	48.2457	1.39365
TCONS_00057016	2	4822788	4840729	1304	T	ERVK	7.18295	12.2598	1.33991	0	0.378645
TCONS_00057111	2	9951790	10042606	249	A	ERVK	0.024988	0	0	0	0
TCONS_00057276	2	18453604	18516470	766	T	ERVK	0	0.02278	0.055028	7.72804	0.528022
TCONS_00057849	2	29755159	29761196	315	G	ERVK	0	0	3.35016	48.9945	30.3691
TCONS_00057851	2	29755161	29844095	668	T	ERVK	0	0	0	25.7052	0
TCONS_00058273	2	32657025	32685871	410	T	ERVK	24.4381	0	0	0	0
TCONS_00058511	2	44471600	44522081	3900	C	ERVK	1.70654	6.51593	0.611139	0.101082	0.010325
TCONS_00058623	2	53476997	53497312	1678	C	ERVK	0.066618	12.223	27.3571	4.85062	1.1877
TCONS_00058636	2	56759305	56768528	359	T	ERVK	0.044173	2.03574	4.28398	0.263962	0.304515
TCONS_00059736	2	104713622	104714580	525	C	ERVK	0	0	0	9.87659	0
TCONS_00060813	2	132896738	132901603	1287	A	ERVK	0.156589	1.38144	0	0.021962	0
TCONS_00061026	2	145934742	145944208	775	T	ERVK	0	0	0	0.27635	52.4371
TCONS_00061212	2	152414366	152419359	1307	C	ERVK	8.20921	2.90909	0	0	0
TCONS_00061809	2	163661144	163726153	1819	A	ERVK	0	0.000839	69.5941	0	0.000673
TCONS_00062178	2	173907855	173915163	1339	A	ERVK	0.094048	2.1895	0.668049	0.200798	0.016901
TCONS_00062238	2	175264698	175271247	930	G	ERVK	0	0	0	0.010296	11.7767
TCONS_00062282	2	176788992	176796389	2417	G	ERVK	0.000514	0	0	0.10455	0.637787
TCONS_00062756	2	9857817	9865112	1458	G	ERVK	136.592	84.5326	0	0	0
TCONS_00064319	2	53474557	53477770	426	C	ERVK	0	0.852846	0.011901	0.035748	0
TCONS_00064903	2	78641922	78732936	652	A	ERVK	0	0	0	3.13554	0
TCONS_00065377	2	98662517	98667333	883	A	ERVK	0	0	18.1254	641.33	0.09105
TCONS_00065515	2	104498938	104515008	684	A	ERVK	0.027312	0.015689	0	1.8473	4.38878
TCONS_00065517	2	104604586	104631716	213	T	ERVK	0.236744	0.252558	1.05581	15.6233	8.23692
TCONS_00065578	2	108750619	108785467	773	A	ERVK	0.192442	0	1.69368	0.014901	0
TCONS_00065761	2	118588629	118590733	885	T	ERVK	0.060056	1.44995	0.841428	0	0
TCONS_00065835	2	119829461	119835977	465	T	ERVK	0.021122	0.031511	0.031019	1.43289	1.21528
TCONS_00066495	2	136013376	136017993	639	T	ERVK	0	69.7858	13.7372	0	0
TCONS_00066562	2	142914218	142928162	639	C	ERVK	0.06025	0.019083	0	13.685	0.108086
TCONS_00066630	2	147159944	147167420	1676	T	ERVK	0.425916	0.696526	0	0.03359	0
TCONS_00067177	2	157595499	157597320	876	C	ERVK	0	0.555809	0.246014	0	9.40383
TCONS_00067266	2	162758442	162799365	1983	G	ERVK	0.155598	0.073372	0.020156	7.03687	0
TCONS_00068114	3	10445741	10469801	1422	G	ERVK	0	0.004329	1.19775	0.029641	5.82703
TCONS_00068224	3	20557588	20559643	492	C	ERVK	0.139341	0.200189	1.40996	0.154132	0.091521
TCONS_00068310	3	29034016	29206780	2729	T	ERVK	104.504	116.604	0.795988	0.270342	4.36911
TCONS_00068320	3	29777346	29798225	946	T	ERVK	11.2563	0	0	0	0
TCONS_00069138	3	69848396	69884244	848	G	ERVK	0.426643	0.579695	6.24968	9.02719	23.0709
TCONS_00069143	3	69941628	69966162	1056	C	ERVK	0	0	0.217857	2.21574	1.91503
TCONS_00069149	3	70131824	70134158	1861	T	ERVK	0.368402	0.205239	0	0.119605	1.74699
TCONS_00069273	3	85620561	85657638	3262	T	ERVK	0.012255	0.012402	0.164522	0.494792	0
TCONS_00069804	3	93694396	93701776	483	C	ERVK	0.025925	0	0	0.18286	2.43079
TCONS_00070502	3	106040656	106055322	720	G	ERVK	0	0	0	0.072053	1.48939
TCONS_00070920	3	129665774	129674837	8140	T	ERVK	0.025253	0.163782	1.86585	2.57702	6.05564
TCONS_00071214	3	141465125	141658096	890	G	ERVK	17.4722	0.316498	0	0.118024	0
TCONS_00071615	3	8194511	8243732	714	A	ERVK	0	0	18.0477	66.9147	20.1841
TCONS_00071769	3	19813686	19821257	643	A	ERVK	0.011643	0.009388	0	3.81024	16.1148
TCONS_00071813	3	21956104	21958784	1555	A	ERVK	0.003955	0.016692	60.1763	1.32571	1.85872
TCONS_00071863	3	27901952	27912233	818	G	ERVK	0.19953	0.074696	0	0.023172	0.63014
TCONS_00072161	3	47640510	47657866	1485	G	ERVK	0.245478	1.89633	3.00629	0.454226	0.20166
TCONS_00072219	3	52290543	52346164	214	C	ERVK	44.1892	0	0.288711	0	0
TCONS_00072299	3	56394211	56402989	752	A	ERVK	0.023858	0.629493	0	0.002266	0
TCONS_00072377	3	62341457	62356487	2062	A	ERVK	6.15932	6.51283	47.8107	2.33976	0.648474
TCONS_00072378	3	62341770	62356479	1248	A	ERVK	0.796623	1.71537	0.626002	0	0
TCONS_00072545	3	74009210	74016468	2315	C	ERVK	16.9702	0.354827	0	0	0
TCONS_00072656	3	82660375	82664966	4164	A	ERVK	61.24	0	0	0.033533	0
TCONS_00072658	3	82726210	82777553	1041	T	ERVK	0	0	0	19.196	28.9931
TCONS_00073231	3	93748277	93760956	5791	C	ERVK	0.005249	0.00568	0.040295	1.41092	2.93794
TCONS_00073233	3	93920279	94111480	1508	A	ERVK	0.828765	0.326589	0.824201	30.052	176.745
TCONS_00073495	3	96329471	96331229	1563	A	ERVK	0.775544	0.913904	0	0.053973	0.003478
TCONS_00073523	3	96577876	96629819	1483	T	ERVK	0	0	0	23.9641	0
TCONS_00074118	3	116835560	116837383	1277	A	ERVK	0	0.004205	9.64971	0	0.350007
TCONS_00074714	3	148114509	148119470	611	G	ERVK	0.761073	0.306704	0	0.075535	0
TCONS_00074889	3	156971556	156975146	1166	T	ERVK	4.91781	13.4859	0.277397	0.180651	0
TCONS_00074960	4	3863840	3871620	278	T	ERVK	1.67622	0	0.00467	0.008688	0.01115
TCONS_00074982	4	4562960	4566954	2305	T	ERVK	0.005392	0	0	2.62639	1.50858
TCONS_00075011	4	6551012	6574962	856	T	ERVK	0.001024	1.17765	0.679632	0.073559	0.003661
TCONS_00075014	4	7263215	7306123	1205	G	ERVK	0.618136	1.71513	0	0.008568	0
TCONS_00075709	4	44266121	44284877	200	T	ERVK	0	0.018046	0.193898	1.71851	1.37481
TCONS_00075894	4	51525178	51526646	815	A	ERVK	2.68693	2.43281	0	0	0
TCONS_00075960	4	55308705	55316405	742	T	ERVK	0.008837	0.014397	0	1.43306	16.5063
TCONS_00075968	4	55557118	55599302	2017	T	ERVK	9.44282	13.8044	1.62073	0.240306	0.439512
TCONS_00076363	4	88627373	88629993	319	G	ERVK	101.987	25.4361	0	0	0
TCONS_00076721	4	105502576	105511853	1071	T	ERVK	0.006608	0	0.429419	1.65793	1.56886
TCONS_00076734	4	106561386	106589113	2391	A	ERVK	0	0	0	11.8405	0
TCONS_00077313	4	117729305	117729926	433	A	ERVK	0	0	0	0.702716	0.033657
TCONS_00077415	4	119444053	119467444	836	G	ERVK	0	1.63177	0	11.219	0
TCONS_00077693	4	126616553	126627385	1220	C	ERVK	0.092772	3.90732	0.008663	0	0.058424
TCONS_00077695	4	126619361	126627383	1491	A	ERVK	1.00586	0.160598	0	0.019026	0.111009
TCONS_00077710	4	126753868	126776623	703	G	ERVK	0	0	0	8.89289	8.81203
TCONS_00077786	4	128917406	128924205	3525	G	ERVK	0.024821	0.006969	0	0.088875	3.36977
TCONS_00077828	4	129385578	129394866	1294	C	ERVK	0	0	0	0.066221	1.30162
TCONS_00077830	4	129451263	129488447	1378	T	ERVK	0.016667	0.025391	183.07	0	0.137043
TCONS_00077987	4	131921130	131935520	714	C	ERVK	0	0.255663	7.12273	0.197839	0
TCONS_00078117	4	133679714	133720978	553	T	ERVK	51.1776	8.71566	0	0	0
TCONS_00078443	4	138683393	138711758	652	A	ERVK	25.6142	8.62739	0	0	0
TCONS_00078643	4	143374542	143390768	826	T	ERVK	0.001878	0.005688	0	0.00382	15.8413
TCONS_00078710	4	144206859	144209638	514	C	ERVK	25.1405	17.7163	0	0	0
TCONS_00078875	4	147505892	147509029	581	C	ERVK	1.00164	1.2523	0	1.76584	12.9293
TCONS_00079605	4	13405521	13414720	2333	A	ERVK	1.58401	2.28601	1.82651	0.113548	0.045972
TCONS_00079655	4	18161419	18164532	761	A	ERVK	0	0	0	1.25934	0
TCONS_00079859	4	40214109	40285039	974	A	ERVK	0	0.044057	0.612193	0	2.90606
TCONS_00081439	4	109502897	109553094	3387	A	ERVK	2.43997	13.3735	50.6974	0.034158	0
TCONS_00081492	4	115188669	115211636	1017	T	ERVK	0.092127	0.428166	4.04744	1.07493	0.065691
TCONS_00081861	4	119646449	119648334	410	T	ERVK	0.067502	1.70773	39.261	6.97812	1.98808
TCONS_00083186	4	147782566	147809472	2375	A	ERVK	0.051211	0	0	9.72563	3.55333
TCONS_00083441	4	150974482	150978587	2565	T	ERVK	14.4077	4.3755	0	0	0
TCONS_00083833	5	4434756	4528971	532	G	ERVK	0.243841	0.939049	0	0.046744	0
TCONS_00083834	5	4434756	4580216	1105	G	ERVK	0.581318	1.14411	0	0.025642	0
TCONS_00083965	5	14981572	15038373	2699	A	ERVK	0	0	87.1658	145.538	185.742
TCONS_00083968	5	15035491	15038373	767	A	ERVK	0	0	15.3587	18.9967	15.1631
TCONS_00084250	5	26817211	26850534	2614	G	ERVK	26.0195	11.5501	0	0	0.33932
TCONS_00085038	5	48053997	48074289	1851	C	ERVK	0	0	0	0.116442	11.3625
TCONS_00085123	5	52985262	52995305	668	A	ERVK	2.98081	5.10531	13.2495	0	0
TCONS_00086011	5	98228378	98277000	1990	T	ERVK	0	0	0	14.1009	1.44757
TCONS_00086083	5	101837441	101847084	3101	A	ERVK	7.65553	0	0	0	0.241555
TCONS_00087410	5	128336764	128347035	878	T	ERVK	16.5668	10.1159	0	2.0415	0
TCONS_00087538	5	130447450	130550646	853	A	ERVK	5.282	58.1336	0	0	1.63715
TCONS_00088655	5	8372557	8377618	4356	T	ERVK	0.273962	7.73512	2.40183	0.153057	0.000148
TCONS_00088738	5	15681999	15688991	320	A	ERVK	0	0	0	0.363956	26.4854
TCONS_00089379	5	33664272	33664896	405	A	ERVK	0	27.887	6.95881	1.39955	0
TCONS_00089579	5	38189736	38206032	2787	A	ERVK	11.0529	2.90103	0	0	0
TCONS_00089815	5	53236182	53266891	782	C	ERVK	0.601346	0	0	0.017793	0
TCONS_00089866	5	64909892	64914608	401	A	ERVK	0	0.144481	2.79311	0.144424	0.548063
TCONS_00092000	5	124976938	124992871	677	G	ERVK	0	0.117756	0	0.015362	0.552243
TCONS_00093224	6	3295025	3317976	1660	A	ERVK	9.86963	10.2343	0.921274	0.347391	2.00651
TCONS_00093275	6	5338345	5376470	1100	C	ERVK	1.60893	1.06351	0	0	0
TCONS_00093301	6	6956011	7042844	4290	G	ERVK	0	0.105844	0	0.192872	13.6823
TCONS_00093590	6	29366760	29385449	641	A	ERVK	0.044323	0.121306	0	34.8039	0.042509
TCONS_00093895	6	37789006	37821390	892	T	ERVK	0.010032	0.080999	7.28198	0.063487	0.114833
TCONS_00094168	6	43311695	43335695	1599	T	ERVK	0.137946	0.034536	0.13232	0	0
TCONS_00094174	6	46880717	46891828	1574	G	ERVK	0	34.9901	51.0724	0.518838	2.17168
TCONS_00094175	6	46880717	46892133	1876	G	ERVK	1.41539	24.1723	29.8959	6.98881	4.76596
TCONS_00094769	6	68243660	68251852	1175	C	ERVK	0.396406	2.47556	0	0.01795	0
TCONS_00095683	6	102917194	102937303	1073	T	ERVK	1.19342	0.339667	0.945734	0.98859	3.45845
TCONS_00096836	6	140526995	140547240	378	T	ERVK	0	0	0	14.6816	0
TCONS_00096902	6	142716347	142736048	1805	A	ERVK	0.500255	0.983494	0.131956	0.022432	0
TCONS_00096931	6	144951810	144999915	336	A	ERVK	0	0	0	0.780092	186.309
TCONS_00096932	6	144951810	144999915	516	A	ERVK	0	0.017597	0	0.592412	55.2827
TCONS_00097048	6	147833055	147850983	552	A	ERVK	0.003474	0.001391	0.373221	4.61293	0.360311
TCONS_00097390	6	23922330	23931022	1498	C	ERVK	0	0	0	4.65868	4.87085
TCONS_00097754	6	39211491	39269884	2495	C	ERVK	73.0863	67.6844	2.6846	0.403087	0
TCONS_00097761	6	39250070	39269893	1061	G	ERVK	3.13502	5.76908	0.383362	0	0
TCONS_00097896	6	44622967	44655268	1232	C	ERVK	1.23797	1.7902	0.295041	0.040963	0.00123
TCONS_00098112	6	52428469	52462782	2366	G	ERVK	1.10379	1.9293	0.000249	0.333132	0
TCONS_00099358	6	111612419	111620933	2348	A	ERVK	0.833904	1.94838	0	0.144891	0.028906
TCONS_00100753	6	148884123	148898839	6769	T	ERVK	1.37049	0.947229	1.90552	12.0265	20.8087
TCONS_00100911	7	4286625	4288169	379	T	ERVK	0.594521	1.38962	1.40874	0.106523	0.004366
TCONS_00101023	7	5226494	5230484	1515	A	ERVK	0	0.001872	5.2309	1.29003	0.806011
TCONS_00101090	7	6643924	6650108	4226	A	ERVK	0.579477	0.388905	0	0.013339	0.124961
TCONS_00101840	7	26652040	26670624	1068	G	ERVK	0.026704	3.23082	21.6449	3.8655	5.08514
TCONS_00101841	7	26657600	26670624	1413	A	ERVK	0	0	26.5004	30.1885	26.2939
TCONS_00102145	7	29816239	29823148	1506	T	ERVK	0	0	0	0.143141	8.71169
TCONS_00102537	7	41373370	41479942	331	G	ERVK	23.9136	8.9838	0	0	0
TCONS_00103170	7	57355635	57419478	1258	T	ERVK	0.009396	0.022473	0.706008	11.059	1.5317
TCONS_00103183	7	59228748	59272142	881	G	ERVK	54.692	50.1831	0	0	0
TCONS_00103495	7	75789580	75793158	1250	T	ERVK	0.000177	0	0	4.50957	0.134222
TCONS_00103928	7	92877394	92974685	523	T	ERVK	0	0	18.0279	30.8801	72.6081
TCONS_00103970	7	97406027	97407784	940	G	ERVK	1.82525	21.0844	0.104984	0.042587	0
TCONS_00104088	7	100136795	100139428	2529	A	ERVK	1.18076	4.2153	0.714654	0.010985	0.050991
TCONS_00104420	7	107905745	107942991	1677	T	ERVK	0.004145	10.0168	0.953509	0.006124	2.09932
TCONS_00104577	7	114948631	114983960	1989	G	ERVK	8.25125	20.3759	68.5443	0	0.908225
TCONS_00105341	7	130540777	130620405	1355	T	ERVK	12.4007	3.66603	0	0	0
TCONS_00105538	7	138916977	138926058	4892	T	ERVK	0	0.009015	0	3.51752	10.9182
TCONS_00106298	7	7038557	7039949	765	G	ERVK	0	0	0	0.155995	0.539492
TCONS_00107040	7	25265701	25325836	967	T	ERVK	0.021672	0	0	26.9886	0.024322
TCONS_00107199	7	27479856	27484114	1830	C	ERVK	0	0.00287	0	2.28611	0.487914
TCONS_00108467	7	48892500	48910040	2086	C	ERVK	9.05435	23.5178	28.644	0	0
TCONS_00109208	7	84770828	84818101	758	T	ERVK	1.20307	89.9823	62.5159	7.23542	5.41775
TCONS_00110296	7	125213974	125238213	658	G	ERVK	0.005808	0	0	0	1.42779
TCONS_00111778	8	14048288	14071338	1774	T	ERVK	0	0.81487	168.308	0.030874	0.021254
TCONS_00111838	8	18587389	18591145	1807	C	ERVK	0.60985	2.34319	4.1247	0.116924	0
TCONS_00112991	8	72168424	72183984	4031	C	ERVK	0	0.000331	0	7.89365	0
TCONS_00113623	8	96114542	96136231	1178	A	ERVK	0	0.000845	2.25733	2.36002	1.16356
TCONS_00113886	8	107954871	108004043	236	T	ERVK	4.89437	4.79058	2.21033	0.053853	0.000475
TCONS_00113908	8	109376936	109491822	2779	A	ERVK	0.747301	0.900038	0	0.000331	0.00652
TCONS_00114325	8	122869595	122895815	1595	T	ERVK	5.41415	73.6417	2.49719	0	2.13348
TCONS_00114376	8	123287675	123377751	626	G	ERVK	0	0.431131	64.1497	0.406847	12.0087
TCONS_00114671	8	4382335	4388645	800	G	ERVK	0.030617	0.773459	0.499543	0.538404	14.4021
TCONS_00114762	8	11574481	11581164	1981	G	ERVK	0.142794	0.348038	3.69959	0.003448	0.163156
TCONS_00114912	8	20314277	20321631	7317	G	ERVK	1.25421	0.411967	0.110491	179.119	794.327
TCONS_00115138	8	31580336	31663906	3599	C	ERVK	1.71633	3.54002	8.13192	0.366253	2.41316
TCONS_00115958	8	83092095	83108944	1804	A	ERVK	0.185758	0.797434	0	0.015605	0
TCONS_00116760	8	114775547	114796666	685	T	ERVK	0	0	0.451237	0.8908	30.4893
TCONS_00117288	9	8063981	8069895	866	A	ERVK	0	0	0	1.07679	0
TCONS_00117334	9	14838832	14847909	398	T	ERVK	0	0.399002	0	4.95632	18.0175
TCONS_00117360	9	16026357	16041055	1917	A	ERVK	40.8985	102.289	1.17799	0.077695	0
TCONS_00117361	9	16026404	16040619	724	G	ERVK	0.405456	0.715671	4.81286	0	0
TCONS_00118319	9	57477176	57481133	228	T	ERVK	0	0.174572	0.153647	0.853534	4.81673
TCONS_00118913	9	75372427	75385770	830	C	ERVK	4.06081	36.5845	0.280912	0	0.048715
TCONS_00118932	9	75490196	75506337	934	A	ERVK	0	65.3362	11.971	0	6.68628
TCONS_00119354	9	96765620	96779924	449	C	ERVK	0.61164	5.50297	13.5048	0	0
TCONS_00119359	9	97041363	97044503	1225	T	ERVK	0.01175	0.004795	0	0	0.854998
TCONS_00119597	9	106119550	106121539	1478	T	ERVK	0.216486	0	0	0	0
TCONS_00120524	9	120779739	120795505	1756	C	ERVK	15.1137	66.4216	21.0223	0	0
TCONS_00120710	9	124408636	124411148	2056	A	ERVK	0.819695	0.816738	0.058024	0	0
TCONS_00120791	9	8677280	8708512	813	G	ERVK	35.685	1.18199	0.395833	0.461987	0.035948
TCONS_00120899	9	15790778	15829615	1800	T	ERVK	8.76599	5.2919	0	0	1.58935
TCONS_00120900	9	15790778	15845743	1790	C	ERVK	15.3021	0	0	0	0
TCONS_00120933	9	19454473	19465070	2067	T	ERVK	0.359576	1.15801	0	0.031661	0
TCONS_00121789	9	53868676	53873710	1275	G	ERVK	0.009733	1.96336	0.035576	0	0
TCONS_00122044	9	59957417	59962070	1300	C	ERVK	71.5658	29.6203	0	0	0
TCONS_00122046	9	59957417	59962146	1677	G	ERVK	288.475	218.669	0	0	0
TCONS_00122076	9	60971971	60978286	1473	T	ERVK	0.024583	0.91315	0	0.019843	0
TCONS_00122096	9	62183654	62209613	945	G	ERVK	0	0	0.482959	2.82071	0.36324
TCONS_00122208	9	65250090	65258896	385	A	ERVK	0	0	0	6.31955	0.019536
TCONS_00122415	9	72213108	72241592	735	C	ERVK	0	0	0	0.106901	8.12779
TCONS_00122458	9	73861400	73863284	395	T	ERVK	1.67959	43.5103	44.8515	11.5302	6.44307
TCONS_00122725	9	88512911	88858853	1108	G	ERVK	1.25228	0.059193	11.1572	52.5204	132.819
TCONS_00123780	9	117560090	117603694	3646	T	ERVK	28.6756	22.3828	0	0.209223	0
TCONS_00124612	X	20077913	20097604	1018	A	ERVK	106.3	610.397	0.679889	0	0
TCONS_00124935	X	45034335	45059774	928	A	ERVK	2.96964	3.21717	4.95704	0	0
TCONS_00125559	X	89848410	89851152	1085	T	ERVK	0.094121	1.1025	0.346203	0.342944	0.075954
TCONS_00125560	X	90004742	90006451	361	T	ERVK	0.788997	1.45223	6.31184	1.92683	0.316169
TCONS_00125567	X	92817854	92820198	1238	T	ERVK	0.024226	0.001085	0	0	0.859223
TCONS_00125595	X	94130971	94139746	1398	A	ERVK	0.529824	0.848369	0.007014	0.010143	0
TCONS_00125917	X	111687544	111737659	747	G	ERVK	0	0	0.001356	14.3312	0.525867
TCONS_00125964	X	118465323	118548566	427	T	ERVK	1.23183	2.08747	0.945798	0	0
TCONS_00127061	X	24168769	24512316	2155	G	ERVK	74.4695	0.60156	0.035977	0	0
TCONS_00127567	X	73026627	73039724	385	A	ERVK	0.697558	0	0	0	0
TCONS_00127795	X	74966845	74969945	1552	G	ERVK	51.3654	62.1282	9.87082	0	0
TCONS_00127966	X	94003721	94051296	597	G	ERVK	0	0	0	197.973	6.30538
TCONS_00128390	X	115359174	115362717	468	C	ERVK	0	0	0	0.046377	1.31248
TCONS_00129035	Y	3357657	3422933	517	A	ERVK	0.232563	11.5321	3.38732	1.28744	0.268593
ENSMUST00000044683	7	14530652	14622479	1900	C	ERV1	0.009932	0.292211	0.534102	0.057204	0.726761
ENSMUST00000066038	9	15330573	15335345	1908	A	ERV1	0.28211	0.370968	0.401577	0	0.117801
ENSMUST00000083320	7	103271550	103271870	320	T	ERV1	1.6729	1.76386	0.084112	4.60748	0.912149
ENSMUST00000097514	1	159614749	159684876	1167	G	ERV1	0	0	0	0.202492	0
ENSMUST00000118063	4	61855404	61856554	628	T	ERV1	0	0	0	0.085714	0
ENSMUST00000120860	4	44121893	44124123	2230	G	ERV1	0.040267	0.032329	0.254569	0.790582	2.01222
ENSMUST00000121173	4	81455943	81461732	1202	T	ERV1	4.9202	3.95405	0	0.095396	0.041494
ENSMUST00000122013	4	89442217	89444644	1712	G	ERV1	0.117784	0	0	0.15376	0
ENSMUST00000122380	X	139358468	139359257	348	G	ERV1	0.96327	0.931429	0.685714	0	0.017143
ENSMUST00000124975	4	146270372	146278434	279	C	ERV1	1.76712	1.51808	1.70095	1.84646	2.98188
ENSMUST00000126339	X	139240226	139356770	3491	A	ERV1	0.623885	0.630484	0	0.068926	0.099439
ENSMUST00000129740	1	58505152	58517530	2093	G	ERV1	0	1.56843	0.051502	0	0.429661
ENSMUST00000130088	4	106088714	106105068	619	G	ERV1	0	0	0	0.137734	0
ENSMUST00000133981	2	71956053	71957368	603	A	ERV1	0	0	0	0.639582	0
ENSMUST00000139667	3	37052217	37060030	449	A	ERV1	1.95586	0	0.501874	0	0.261175
ENSMUST00000140992	2	173597147	173659640	364	T	ERV1	0	0	0	1.75204	0
ENSMUST00000141341	2	92483926	92529809	3075	A	ERV1	0	0	0	0.069873	0
ENSMUST00000146576	4	44092632	44109311	3125	A	ERV1	0	0	0	0.069076	0
ENSMUST00000147424	3	65507257	65528184	2426	G	ERV1	3.4471	2.917	0	0	0
ENSMUST00000147939	2	67157646	67194735	622	T	ERV1	0	0	0	0.193982	0
ENSMUST00000149133	2	105536080	105670330	1460	A	ERV1	0	0	0	0.146273	0
ENSMUST00000151763	2	173580438	173659539	5621	G	ERV1	0.040109	0	0	0	0
ENSMUST00000152313	2	94406151	94411682	2038	A	ERV1	39.6703	39.8182	13.4157	0	4.98777
ENSMUST00000156211	X	103569568	103623663	4204	C	ERV1	0	0.142823	0	0.204033	0
ENSMUST00000159275	14	13932894	13949558	1678	A	ERV1	1.65712	0	0	0	1.28275
ENSMUST00000171591	15	66969323	67013039	3192	A	ERV1	0	0	0	0.133688	0
ENSMUST00000181286	3	7612705	7690001	1589	A	ERV1	0.566583	0.156396	0	0	0
ENSMUST00000181516	13	66503160	66519523	1091	A	ERV1	0.001371	0.036106	24.518	0.197441	0
ENSMUST00000181951	1	128770599	128774421	3465	A	ERV1	0.894722	0.489761	0	0.123738	0.019229
ENSMUST00000182857	3	8615275	8616504	1023	A	ERV1	1.0761	0	0	0	0.02439
ENSMUST00000185761	1	132274716	132280411	355	C	ERV1	0	0	0	0.305098	0
ENSMUST00000186117	1	34480982	34485933	494	A	ERV1	0	0	0	0.571789	0.379256
ENSMUST00000187483	10	95746077	95796831	2738	G	ERV1	0	0.098953	0	0.078717	2.56188
ENSMUST00000188624	1	58850085	58892792	932	A	ERV1	1.5128	1.80157	0.382534	0.228814	0
ENSMUST00000191391	4	95151740	95157503	822	A	ERV1	0	0	0	0.350822	0
ENSMUST00000191673	1	177989662	177998739	288	T	ERV1	1.38966	0.758621	0	0	0
ENSMUST00000192066	3	28852033	28854257	1057	A	ERV1	0	0	0	0.779948	0
ENSMUST00000193111	1	130473743	130475313	1570	G	ERV1	0.001464	0	0	0	0
ENSMUST00000193120	3	18341667	18461254	864	A	ERV1	0	0	0	0.09931	0
ENSMUST00000194052	1	4905751	4906861	1110	G	ERV1	0	0	0	0.187219	0
ENSMUST00000194105	1	160264324	160443072	1823	C	ERV1	0	0	0	0.155866	0
ENSMUST00000194823	1	36003068	36010990	508	G	ERV1	0	0	0	0.046967	0
ENSMUST00000195225	3	45281350	45364670	657	C	ERV1	0.772477	0.991052	0.001559	0	0
ENSMUST00000195648	1	7035915	7037217	639	A	ERV1	0	0	0	0.335413	0
ENSMUST00000195671	1	4735046	4735676	630	G	ERV1	0	0	0	0.340729	0
ENSMUST00000195748	1	164640953	164698233	656	T	ERV1	0	0	0	0.363636	0
ENSMUST00000197413	3	128117015	128231603	2340	A	ERV1	0	2.60656	0	0.009378	0
ENSMUST00000197456	5	11485335	11501452	961	A	ERV1	0	0	0	0.022727	0
ENSMUST00000198870	3	142658948	142669041	1262	G	ERV1	0	0	0	0.020489	0
ENSMUST00000199556	3	127137837	127140490	2653	C	ERV1	0.547099	0	0.596835	0.809344	0.080256
ENSMUST00000200108	3	135872113	135875957	3844	G	ERV1	0	0	0	0.055917	0
ENSMUST00000201517	13	53393689	53455630	2331	A	ERV1	0	0	0	0.396323	0
ENSMUST00000206944	7	128744179	128745276	1097	C	ERV1	0.121124	1.03592	13.4577	2.07924	0
TCONS_00001525	1	75293189	75301956	1386	C	ERV1	0.001389	0.716355	0	0.041772	0
TCONS_00001753	1	85241444	85571320	430	A	ERV1	0	0.558373	44.5017	81.4823	292.615
TCONS_00001770	1	85488295	85622647	508	G	ERV1	10.2539	26.0778	44.3819	29.0858	99.0307
TCONS_00004102	1	183748993	183809699	638	G	ERV1	0.25267	1.762	10.6969	0	0
TCONS_00004774	1	32873455	32882059	1773	C	ERV1	0.497029	1.51258	0	0.002447	0
TCONS_00004816	1	34436670	34444735	1612	A	ERV1	0	1.09273	0	34.0161	0
TCONS_00006557	1	99099495	99155922	784	G	ERV1	0.00551	1.63876	3.66832	1.04873	0.085009
TCONS_00008299	1	178283377	178296729	477	T	ERV1	0	0	0	2.77596	0.153055
TCONS_00008554	1	185816094	185829811	2480	A	ERV1	0.681827	1.44769	12.629	0	0
TCONS_00010684	10	85102627	85131928	2165	G	ERV1	4.79046	8.9004	2.03159	0	3.14504
TCONS_00011994	10	31641455	31657185	2517	T	ERV1	2.41499	2.70736	3.43806	0.022485	0.093944
TCONS_00013678	10	111998161	112015592	679	A	ERV1	0.767496	15.9459	11.6426	0.214201	1.50257
TCONS_00013946	10	122453472	122546604	947	T	ERV1	0.080083	0.48593	0	0.248977	0
TCONS_00014060	10	127960850	127971907	1332	A	ERV1	0.017191	0.099049	0	10.4849	0.496931
TCONS_00014571	11	17301287	17356707	2618	G	ERV1	0.359414	1.03487	0	0.064327	0
TCONS_00014732	11	25241532	25322827	2411	G	ERV1	16.9084	0	2.9145	0.101906	0.248809
TCONS_00015503	11	58305292	58355943	910	T	ERV1	1.09868	0.220395	0	0.234649	15.5998
TCONS_00015628	11	60500660	60571890	299	A	ERV1	0	0.435644	80.4393	718.931	819.591
TCONS_00015638	11	60578717	60586008	671	T	ERV1	0.078857	0.136979	163.843	40.5468	42.9704
TCONS_00018264	11	108075405	108092309	1773	G	ERV1	0	0	0	1.18448	20.7932
TCONS_00019546	11	20278362	20293269	3967	A	ERV1	0.990367	0.609996	0	0.031435	0
TCONS_00024254	12	5808193	5985254	1392	C	ERV1	5.95782	0.143573	0	0	0
TCONS_00024368	12	13803157	13848893	2403	G	ERV1	0.028357	0.06711	4.75206	0.076269	0
TCONS_00024760	12	48406645	48490412	1875	G	ERV1	0.660113	45.7754	130.67	11.8242	4.4262
TCONS_00025753	12	102447177	102467902	1385	C	ERV1	0.092101	0.425455	0.007368	0.002526	0.869629
TCONS_00025860	12	105212042	105218829	560	A	ERV1	185.787	142.553	0.812535	0.067149	0
TCONS_00026017	12	109757193	109816794	1177	A	ERV1	0	1.27607	0.557161	0.058277	0.121443
TCONS_00026282	12	116641551	116773276	704	C	ERV1	10.9487	5.59961	0	0	0
TCONS_00026473	12	17118983	17131737	1162	C	ERV1	0.291992	4.54096	2.32435	0.228365	0
TCONS_00026477	12	17235534	17249925	2561	C	ERV1	0.287944	1.60624	0	0.058549	0
TCONS_00026677	12	29925672	29935889	914	G	ERV1	0	0.016938	2.68303	0.012632	0
TCONS_00027395	12	81781698	81794275	1070	A	ERV1	0.491085	1.10058	2.1436	0	0
TCONS_00028324	13	3659686	3677664	781	A	ERV1	0.601483	0.617675	0	0.023353	0
TCONS_00029489	13	66279000	66337614	616	T	ERV1	0.015589	0.012866	0	0.001523	1.19285
TCONS_00029606	13	68434407	68487235	347	T	ERV1	0.004455	0.080366	2.83685	0.177016	0.128237
TCONS_00029979	13	97016208	97065777	691	G	ERV1	2.45975	61.6118	6.94084	0	0
TCONS_00031522	13	61786050	61916730	1525	C	ERV1	1.04253	3.85036	7.53852	4.65222	18.9695
TCONS_00032431	13	104023728	104030543	1562	C	ERV1	0	0	0	13.5662	0.028772
TCONS_00032459	13	106030964	106318871	546	A	ERV1	0.294013	0.76591	0	0.025682	0
TCONS_00032499	13	108677195	108691149	701	T	ERV1	0.294034	1.07528	11.5962	13.5186	25.4938
TCONS_00033013	14	24529534	24559881	2658	C	ERV1	0.179649	1.031	0	0.004259	0
TCONS_00034693	14	105402020	105437003	690	G	ERV1	0.782067	0.020761	0	0.074138	0.009773
TCONS_00034961	14	7997153	8001297	769	A	ERV1	1.31925	0.919754	0	2.16302	0
TCONS_00035250	14	25887503	25903565	1323	T	ERV1	0	0.143784	0	7.95556	4.35726
TCONS_00035348	14	27983936	28007130	4993	G	ERV1	22.511	23.896	0.14853	0.128852	0
TCONS_00035582	14	38807566	39087645	463	A	ERV1	15.0427	18.02	20.6674	0.122318	8.96781
TCONS_00036444	14	65099457	65153205	2174	A	ERV1	3.77993	1.11063	0	0.119627	0
TCONS_00037191	15	13389363	13680202	1218	C	ERV1	1.53108	0.646424	0	0.039239	0
TCONS_00037590	15	60992843	61000742	2452	A	ERV1	0.037913	1.11516	0	0.011437	0.000678
TCONS_00041224	16	3769844	3785737	1743	A	ERV1	0	0.652006	2.84861	0	0
TCONS_00042750	16	56049018	56052004	1655	T	ERV1	0.603175	1.07549	27.1588	0.514303	2.32789
TCONS_00048234	17	13169118	13195366	2010	G	ERV1	0.025883	0.84612	6.37852	0.010567	0.003716
TCONS_00048324	17	17146048	17206403	884	G	ERV1	0	2.99499	0	21.5534	0.159527
TCONS_00048330	17	17329574	17361775	5629	A	ERV1	1.44138	1.20075	0	0	0
TCONS_00049438	17	34640841	34726456	592	T	ERV1	0.468187	0.030252	0.114286	85.6487	18.916
TCONS_00050938	18	8238055	8256450	2015	A	ERV1	0.00296	0	0	0.01189	0.891448
TCONS_00051040	18	14331738	14360915	3631	A	ERV1	1.90743	2.85971	2.86149	0.022312	0
TCONS_00051129	18	24531759	24540952	1968	T	ERV1	0.024599	0.125469	0.061742	0.027826	0.878448
TCONS_00052021	18	68350054	68359284	1164	A	ERV1	0.095325	3.76907	0.03643	0	0
TCONS_00052175	18	75900617	76098166	1238	A	ERV1	17.5062	22.6976	3.07651	0.258075	0
TCONS_00053018	18	45998326	46031848	1309	T	ERV1	0.015941	2.92708	21.5623	0.094883	0.037838
TCONS_00054117	19	9137382	9217028	306	T	ERV1	0	0	0	34.0137	47.2086
TCONS_00054480	19	29067310	29069522	801	T	ERV1	0	0	0	0.713219	0.691102
TCONS_00055208	19	60889554	61051754	1538	C	ERV1	0	0.442974	0	20.64	20.6242
TCONS_00056133	19	27057361	27116815	1171	G	ERV1	0	0.637071	0.0057	0.040128	0
TCONS_00056588	19	45300464	45356501	663	T	ERV1	0	0	0	45.9569	4.38354
TCONS_00060134	2	119972026	120027402	769	C	ERV1	0.002853	0.067791	29.7263	0	1.40383
TCONS_00060396	2	124089576	124524167	4404	C	ERV1	14.4216	29.3338	21.4802	0.121995	0
TCONS_00060445	2	126445471	126937424	1740	T	ERV1	3.26687	28.546	39.941	1.66674	8.3064
TCONS_00063059	2	24543899	24566748	2316	G	ERV1	22.9639	9.17871	0	0	0
TCONS_00063118	2	25070376	25072642	498	T	ERV1	0	0	0	5.24156	0
TCONS_00066502	2	136143765	136177701	7608	C	ERV1	18.0165	73.737	19.2605	0.639042	0.026987
TCONS_00068226	3	21317793	21370362	1652	T	ERV1	0.005705	5.53395	5.76811	0.096615	0.009243
TCONS_00068782	3	52846008	52857573	3368	G	ERV1	0.35569	1.13928	0.045863	0.06022	0.064735
TCONS_00068818	3	54483234	54490635	1246	A	ERV1	0.00299	0.004901	14.524	0.544635	0.343493
TCONS_00068881	3	55549604	55552251	1225	T	ERV1	0	0	0	0.014091	0.590612
TCONS_00068885	3	56268757	56468416	1074	T	ERV1	0.002798	0.002695	0.968912	0.02261	0
TCONS_00068924	3	58568797	58594336	3776	T	ERV1	0	0	0	1.91948	5.66446
TCONS_00069119	3	69250935	69271651	692	T	ERV1	0	0.799914	0.004342	0	0.273423
TCONS_00071090	3	135949109	136046211	2268	G	ERV1	32.4118	2.08556	0	0	0
TCONS_00071852	3	27317895	27356630	1842	T	ERV1	0	3.31703	2.69598	0	0.321756
TCONS_00072659	3	82726648	82782551	615	G	ERV1	0	0	0	102.304	0.029329
TCONS_00074558	3	139795219	139809998	1075	C	ERV1	1.03186	0	0	0	0
TCONS_00074940	4	3425580	3442603	896	A	ERV1	1.90911	0.273848	0	0	0
TCONS_00075084	4	11175960	11184303	353	T	ERV1	0.152319	0.78153	0.295509	0.133008	3.24732
TCONS_00075899	4	52161952	52178558	1392	T	ERV1	0.002382	0.002631	0.00423	0.003162	1.48509
TCONS_00076126	4	62790621	62829266	686	T	ERV1	0.107789	0.898718	0.060283	0	0
TCONS_00076393	4	94557125	94600002	483	T	ERV1	0.393123	3.43696	8.98038	3.34269	3.25222
TCONS_00076889	4	108088075	108176506	1430	C	ERV1	0	0.701641	1.67062	63.8141	40.6368
TCONS_00077321	4	117742364	117744400	1618	G	ERV1	0.004146	0.002341	0.029371	8.97367	1.28429
TCONS_00078798	4	146501976	146519106	288	A	ERV1	0	0	0	13.7412	0
TCONS_00078843	4	146995733	147034709	1498	C	ERV1	0	2.59363	3.86752	5.55109	0.144642
TCONS_00079621	4	14280437	14291373	3546	A	ERV1	6.1133	5.98333	2.68358	0.231672	0.124678
TCONS_00079653	4	17967735	17999011	306	A	ERV1	0	0.032362	0.692557	9.07767	3.27832
TCONS_00080671	4	66902058	66907444	296	A	ERV1	0.516779	1.87815	6.44441	0.050895	1.30325
TCONS_00084067	5	21269866	21344592	965	C	ERV1	10.3138	673.928	657.058	284.706	97.7092
TCONS_00088904	5	23694526	23709786	2212	A	ERV1	0.760163	0.050916	2.61694	10.5947	29.6361
TCONS_00089643	5	41777174	41781896	2075	C	ERV1	0.052393	0.781515	0	0.009109	0
TCONS_00089892	5	65392606	65493400	5285	T	ERV1	132.603	47.5069	0	0.014302	0.468548
TCONS_00092823	5	141192217	141232875	2054	A	ERV1	1.5114	1.07539	0	0.017625	0
TCONS_00094370	6	50627183	50631152	734	T	ERV1	3.88737	0.086249	0	0	0
TCONS_00096042	6	116338213	116401704	674	C	ERV1	0	0	0	23.8362	0
TCONS_00098033	6	50619343	50631835	1578	C	ERV1	0.075783	1.23765	0.027781	0	0
TCONS_00099157	6	94647339	94682333	1499	T	ERV1	31.3498	11.9028	0.431138	0	0
TCONS_00100792	6	149196971	149215185	478	T	ERV1	0	0	0	57.6985	0.580012
TCONS_00103378	7	68275992	68363089	2125	G	ERV1	0	0.53813	14.6706	0	0
TCONS_00103905	7	92180766	92266848	499	T	ERV1	0.161677	0.187625	16.5135	0	0
TCONS_00105094	7	127292411	127370957	1575	T	ERV1	8.37742	441.873	384.04	139.045	45.0839
TCONS_00107733	7	33934197	34024047	338	G	ERV1	0	0	26.5402	117.379	0
TCONS_00109240	7	88369842	88430259	1522	T	ERV1	0.504502	2.01104	0	0.248364	0
TCONS_00111461	8	3709765	3723475	751	G	ERV1	10.2694	0.001997	0	0.520473	0
[truncated: 34,988 more rows]
