# Supplementary material for: Deep annotation of long noncoding RNAs by assembling RNA-seq and small RNA-seq data
Source: J Biol Chem. 2023 Aug 4;299(9):105130. doi: 10.1016/j.jbc.2023.105130 (PMC10498003; doi:10.1016/j.jbc.2023.105130)
Supplement: Supporting Table S3 [file mmc4.xlsx]

## Sheet: suppips
Supplementary Table 3
transcript	chr	start	end	length	initial base	ERV subfamily	Expression in Mefs	Expression in day1	Expression in day2	Expression in day3	Expression in day4	Expression in day5	Expression in day6	Expression in day7	Expression in day8	Expression in iPScs
ENSMUST00000002699	17	32303676	32321153	3681	G	MALR	0.381177	0.10117	4.75335	0.008645	0.006611	0.378303	3.96654	0.080963	0.095894	0.504797
ENSMUST00000005336	11	69673115	69681846	2302	A	MALR	41.0073	75.206	13.7895	32.1795	38.8605	30.9727	39.7418	41.5684	57.743	59.1383
ENSMUST00000006029	15	84720052	84772207	1514	G	MALR	0	0	0.791	0	0	0	0.457734	0.338149	0.58349	0.800885
ENSMUST00000007042	18	36744656	36757639	1976	G	MALR	85.8195	45.9261	46.7671	37.3205	65.9312	70.9282	72.8989	36.709	31.2816	37.2304
ENSMUST00000008350	8	4493199	4531680	9464	G	MALR	1.87563	1.80895	2.50124	1.05281	2.18613	3.58754	2.66757	4.0652	2.19908	3.11312
ENSMUST00000015841	3	95323525	95357200	4636	A	MALR	2.58963	3.01802	0	0.007698	1.92117	0	0.886874	1.69859	2.42048	1.81786
ENSMUST00000018304	11	98154248	98192955	5828	C	MALR	1.03387	0.448598	0.003617	0.002079	0.571831	0	1.12689	3.2651	0.491685	0.435958
ENSMUST00000020359	10	80258164	80260968	973	G	MALR	0.587777	0.071913	3.00149	2.29071	0	0.224211	0.082761	0	0.566232	0.017078
ENSMUST00000022353	14	20482864	20496901	1822	C	MALR	0.650169	0.745075	2.71837	0.463563	0.547875	0.4897	0.143595	0.901388	1.50308	0.911018
ENSMUST00000022964	15	44619641	44641024	1554	A	MALR	4.80178	2.81062	4.38436	4.88706	6.98441	4.56973	5.18072	2.57188	3.32174	3.58447
ENSMUST00000024492	11	103101688	103112199	2066	G	MALR	0	0.015948	0.01481	0.162607	1.36285	0.134748	0.000436	0.109636	0.06895	0.062128
ENSMUST00000026554	7	140835279	140837966	887	G	MALR	1.52728	0.820089	0	0.866848	0.750963	0.43807	0.491827	0.341917	0.436935	0.793013
ENSMUST00000026608	5	130029290	130060789	1486	G	MALR	26.7738	4.29211	4.76614	8.13465	4.63137	28.328	5.6703	4.32198	8.01092	4.50308
ENSMUST00000027493	1	93308778	93342789	5761	A	MALR	5.34424	1.01918	0.758867	0.154339	1.61687	0.121804	1.68893	0.16254	0.899124	3.39016
ENSMUST00000027847	1	166130417	166154136	783	A	MALR	5.57257	6.87848	0	0	0	0.50345	0.029114	4.7152	8.15515	17.2324
ENSMUST00000028890	2	130277157	130279278	941	A	MALR	5.24701	2.08148	0.241507	2.40187	1.92968	3.12648	0.975406	2.07784	0.866478	1.41272
ENSMUST00000028950	2	151572622	151590005	1390	G	MALR	0	0.549965	0.359669	0	1.86768	1.05293	1.08307	1.22741	1.43568	1.33226
ENSMUST00000030475	4	116032842	116053876	2433	A	MALR	8.70871	8.08444	3.60781	8.04153	5.70575	1.80773	2.9553	4.34534	4.40479	5.77717
ENSMUST00000030477	4	115828092	115836185	2880	C	MALR	3.33681	5.52878	1.82898	1.64308	1.89665	1.21096	0.706707	1.88937	2.86074	3.44985
ENSMUST00000030588	4	128654702	128752881	3934	C	MALR	3.08089	0.069961	0.44087	0.182816	0.032806	0.01659	0.05465	0.022978	0.025942	0.050665
ENSMUST00000032709	7	34639019	34655509	2473	C	MALR	0.004129	0	10.0522	0	26.4358	0.00509	9.62397	0	0.002206	0.006396
ENSMUST00000032728	7	65644898	65692091	3173	G	MALR	3.08449	1.71516	2.1959	4.97327	5.79757	5.93918	5.0685	4.02477	2.85694	2.46099
ENSMUST00000033095	7	127471490	127476758	2391	G	MALR	2.39292	7.19466	5.15753	8.20574	4.91566	3.09594	4.92397	10.5414	8.74662	9.74092
ENSMUST00000034443	8	122848374	122867397	2829	T	MALR	0.021611	0.044223	0.974555	0.169206	0.136865	0.036757	0.028067	0.023127	0.148608	0.216279
ENSMUST00000034625	9	36708482	36726658	3384	A	MALR	3.57771	8.92841	0.258578	2.7315	2.82541	1.97977	0.730961	5.38298	7.09347	5.17851
ENSMUST00000035014	9	116087698	116175363	4703	C	MALR	0	1.85344	18.4133	7.81573	3.4493	2.92852	0.465603	0.509822	0.425928	0.23509
ENSMUST00000035020	9	118478344	118486132	3554	G	MALR	1.7916	3.0322	0	0.00807	0.124486	0.411822	0.010797	0.188728	0.988025	1.18273
ENSMUST00000037025	13	47043499	47084600	4287	C	MALR	3.51567	4.82313	1.65146	3.82702	5.15024	5.4381	3.22472	6.97886	4.19546	3.88621
ENSMUST00000037796	1	75435930	75443174	1526	C	MALR	9.71668	4.83589	6.12516	4.92442	4.26651	7.92325	5.87019	7.56733	2.40945	8.39133
ENSMUST00000041606	4	14952245	15149131	4909	T	MALR	0	0.665127	0.146522	2.94666	4.2861	3.08586	0.767374	0.178519	0.008738	0.171022
ENSMUST00000041638	1	54396004	54438971	4564	C	MALR	12.6567	12.8544	8.01107	8.31323	10.4414	9.85911	7.79997	12.5333	12.8071	11.6635
ENSMUST00000045562	19	43733254	43753000	4789	G	MALR	3.64707	8.44873	2.88525	4.43822	4.56176	11.6588	8.48852	0.197677	8.78037	8.39466
ENSMUST00000046520	6	54577604	54593177	2690	T	MALR	0.3999	4.37768	18.3966	5.58282	4.11076	0.407704	3.30803	0.298125	3.92329	3.63737
ENSMUST00000047443	6	134609207	134632488	2372	G	MALR	0.429542	0.931146	2.16773	1.67989	1.852	1.58205	1.84636	4.04741	2.08999	1.55911
ENSMUST00000047689	11	11800288	11808959	2958	G	MALR	0.094113	0.75754	1.7243	1.35114	0.87735	0.146394	0.080279	0.201564	0.161885	0.165104
ENSMUST00000047860	5	77294182	77310084	2281	G	MALR	11.8354	6.97327	2.89987	23.9649	14.3638	27.4756	11.4025	21.3393	5.85981	6.28069
ENSMUST00000048249	17	33824591	33838316	504	A	MALR	36.1571	167.836	114.336	110.534	111.997	127.913	192.969	158.417	203.673	210.437
ENSMUST00000048731	7	79925361	79935359	2271	G	MALR	1.64712	3.26843	7.8578	25.723	31.7075	22.0319	14.5009	8.79104	3.20021	2.29659
ENSMUST00000050148	19	28990494	29017569	2510	G	MALR	17.1385	13.6946	5.08909	10.8016	7.59436	5.20648	2.94039	5.5486	12.558	12.7205
ENSMUST00000050918	4	138454314	138460123	4442	T	MALR	0.492144	1.55053	0.80676	0.272036	0.081532	0.117822	0.175299	0.111597	0.003637	0.977779
ENSMUST00000050949	4	138972905	139059167	3301	G	MALR	1.78761	2.35198	1.70027	3.01789	2.8162	1.29845	0.205028	2.9082	2.66809	3.58968
ENSMUST00000050990	12	21111954	21268179	3318	T	MALR	0	2.09807	0.760444	2.38695	3.46639	2.30415	1.71099	3.47166	6.81458	2.82229
ENSMUST00000056071	1	173630917	173647928	3432	A	MALR	0	0	0.700422	0.76793	0.067177	0.012197	0	0	0	0
ENSMUST00000056129	19	4984355	4989971	3269	C	MALR	0.009054	0	1.72754	0.069856	0.006165	0	0	0	0	0
ENSMUST00000056355	5	33995984	34005916	6526	C	MALR	0.213483	0.270158	0.273842	8.61749	9.81961	7.46615	4.17013	2.16476	0.192714	0.066552
ENSMUST00000057921	11	103966739	103985337	2237	A	MALR	9.50324	7.86032	15.3403	6.64191	4.20508	5.52921	17.4834	5.1091	6.40862	6.54374
ENSMUST00000058045	5	30105161	30118378	3859	G	MALR	0.663819	0.638526	1.89644	1.9345	1.56242	1.59803	0.594332	0.643389	0.399633	0.496716
ENSMUST00000058232	4	46155347	46196311	1235	A	MALR	0.654365	0.29383	0.001125	0.158098	0.279805	0.269164	0.318801	0.352545	0.429895	0.375255
ENSMUST00000061721	4	136172394	136196057	4732	A	MALR	5.51615	5.99998	1.06268	1.01404	2.89316	2.01613	0.701222	1.53486	2.64323	3.84045
ENSMUST00000061833	9	43108653	43116570	3497	G	MALR	0.95779	1.98224	1.60001	0.444634	0.723016	0.474206	0.176674	0.845244	1.59586	3.70483
ENSMUST00000061856	19	55069734	55099451	3811	A	MALR	0.113864	0.617986	0	0.197813	0.361243	0.309413	0.470655	0.442797	0.253416	0.194509
ENSMUST00000062789	14	77024200	77036641	2436	G	MALR	3.38977	2.74923	5.62065	0	0.649176	2.97359	0.879076	1.03608	0.701926	0.860944
ENSMUST00000063384	X	53608032	53608432	400	A	MALR	0.056311	0.155467	1.38631	0.108168	0.128665	0.19212	0.29134	0.060018	0.300518	0.087526
ENSMUST00000063574	17	25240170	25242798	1186	G	MALR	0	12.6435	5.36986	1.91846	14.3781	18.1061	1.89352	15.2776	2.68198	2.49912
ENSMUST00000063886	2	48814109	48903269	5675	G	MALR	1.98845	3.00401	7.11711	3.12503	2.96973	2.69494	3.22105	2.78734	2.69229	2.78235
ENSMUST00000064701	13	55600065	55610442	2124	G	MALR	2.12336	7.1749	14.7436	7.40789	6.3263	6.2805	7.08633	8.2582	7.78226	7.76549
ENSMUST00000064759	3	107612532	107631694	3194	A	MALR	16.4458	14.786	18.8161	23.7298	24.301	22.2766	13.1728	24.307	15.6985	15.6414
ENSMUST00000065856	16	90386397	90499553	4998	G	MALR	14.5008	0.984837	4.13937	3.20371	5.42305	2.40614	3.06679	2.18078	3.72856	18.9732
ENSMUST00000066049	10	25991186	26079052	4113	A	MALR	0.056788	0.058014	3.33353	0.692292	0.503104	0	0.043476	0	0.016336	0.08487
ENSMUST00000066177	2	84600783	84650510	5027	A	MALR	24.7152	22.9473	58.2144	16.0033	42.6777	35.5985	0.685995	40.1712	38.9734	33.3784
ENSMUST00000066285	19	58795751	58860984	5721	A	MALR	0.657411	0.928908	2.70372	0.872115	0.564663	0.416687	0.575073	0.325411	0.247327	0.227682
ENSMUST00000066530	3	107981947	107986360	846	T	MALR	0	3.32119	16.7287	0.002414	0	0	0	0	0	8.61669
ENSMUST00000066532	18	74939322	74961263	3777	G	MALR	0.239422	0.146672	0.841624	2.82003	3.11345	7.21282	3.91298	3.9389	0.620233	0.133965
ENSMUST00000067081	4	155624869	155649938	2575	A	MALR	0.387638	0.750355	0.112872	0.530851	0.484536	0.695447	0.399283	1.14113	0.425768	0.462763
ENSMUST00000067795	19	41482645	41562246	4802	G	MALR	0.193879	1.13659	0.66955	0.320185	0.505931	0.388873	0.705813	0.634132	0.698951	0.595081
ENSMUST00000067821	13	63815334	63869634	2677	G	MALR	0.218933	0.036679	0	0.570578	0.30511	0.032085	0.09169	0.29038	0.045842	0.472979
ENSMUST00000068999	8	40307458	40384662	2204	G	MALR	0.279084	0.96432	1.0497	0.774987	1.07967	1.3419	2.04431	1.7077	1.74738	1.74805
ENSMUST00000069637	12	40315046	40445790	2064	G	MALR	1.90723	1.59765	1.01014	2.54301	1.83664	1.20477	0.316268	0.506123	1.79024	3.03345
ENSMUST00000069831	6	30089895	30129392	1614	T	MALR	0.07329	0.460978	0.029517	0.038588	0.837274	0.193469	0.871238	1.24566	0.522763	0.817275
ENSMUST00000070522	9	92542223	92608428	3630	C	MALR	1.42802	1.46056	3.25921	4.3197	0.740445	1.06305	7.54782	0.802996	1.25469	1.07836
ENSMUST00000070996	11	69916720	69921386	1366	T	MALR	0.826084	11.9959	0.270919	1.06333	1.05832	1.06135	1.50473	0.646612	0.407997	0.893084
ENSMUST00000071455	5	112276707	112315355	1735	C	MALR	0	0	0	18.1476	0	0	6.31841	8.68166	0	0
ENSMUST00000072050	7	6019022	6019468	446	T	MALR	0.89157	0.769098	0.582828	0.791239	1.19254	0.967252	1.43101	1.50173	1.08135	1.33508
ENSMUST00000073878	7	143823167	143848409	2806	G	MALR	16.2657	3.80475	15.553	6.28399	0	22.3081	30.7822	18.7011	12.6992	7.30544
ENSMUST00000074301	6	71213940	71262281	3351	C	MALR	0.40707	1.16147	1.52438	0.07394	0.089808	0.051191	0.048711	0.346372	0.373665	1.04976
ENSMUST00000074694	5	18265135	18360355	3127	A	MALR	4.01935	4.80793	9.68009	17.0017	15.9476	13.5298	10.2834	4.39569	2.9627	2.08659
ENSMUST00000074861	X	53069995	53240111	1038	T	MALR	0	0	0.525713	0	0	0	0	0	0	0.234116
ENSMUST00000075326	2	31033010	31141802	1746	T	MALR	0	0.339052	1.54986	0.286771	0.497593	0	0.396583	1.09289	0.255133	0
ENSMUST00000075585	9	44374595	44375209	614	A	MALR	29.1422	17.3797	42.9054	24.7476	17.0068	1.55512	5.92851	9.32357	14.9314	15.6688
ENSMUST00000075670	5	33634952	33652345	1019	C	MALR	0.336397	0.90566	0	1.19296	0.619299	1.64603	0	1.14915	1.02507	0
ENSMUST00000076463	2	73341506	73386572	5044	G	MALR	0.181373	0.185051	0.338113	3.05008	2.19146	3.12461	0.87655	0.872135	0.234782	0.17075
ENSMUST00000077689	5	113942192	113989743	3150	A	MALR	0	1.22469	0.480973	0.05545	0.059683	0.104672	1.15274	0.131107	0.222882	0.026646
ENSMUST00000079360	19	57032733	57216032	7126	G	MALR	1.17995	0.040328	0.002676	0.005992	0.048394	0.011245	0.004263	0.005279	0.007476	0.001478
ENSMUST00000079390	10	45376620	45470201	5397	C	MALR	3.21945	1.27187	0	0.003746	0.427276	2.21103	2.59626	3.21749	2.35897	0
ENSMUST00000079421	17	33909445	33915589	2572	C	MALR	7.61456	10.7747	4.27073	4.97833	5.55767	6.42293	5.04249	8.74827	10.0453	13.5304
ENSMUST00000079533	12	79297351	79508656	1751	G	MALR	0.596026	0.577935	0.388698	0.367009	0.305699	0.515807	0.925983	0.677667	0.660133	0.652478
ENSMUST00000079681	11	72777232	72795856	2389	G	MALR	0.014279	0.001583	0.915491	0.247913	0.003227	0.776573	0	0.101745	1.00366	0.957734
ENSMUST00000079773	10	80622780	80640771	2425	G	MALR	3.28146	10.4466	9.86529	11.5359	17.4358	12.7489	11.8681	10.1722	8.04384	8.33071
ENSMUST00000079896	8	64947185	64969034	983	G	MALR	1.57505	1.86827	1.02924	2.24132	2.91457	2.33808	0.892	1.22476	1.74608	1.89747
ENSMUST00000080030	16	11220052	11254209	2883	A	MALR	67.0417	39.7376	30.339	105.687	73.0189	73.2765	59.039	67.753	39.3778	42.3048
ENSMUST00000080514	9	57504102	57505447	1345	G	MALR	48.6808	66.4476	0.750912	5.63344	6.85017	15.9883	13.0943	21.3938	29.9784	47.3564
ENSMUST00000081435	17	35379617	35384674	1787	G	MALR	0.989734	0	0.009836	0.671698	0.279019	0	0	0.189336	0	0.00514
ENSMUST00000081827	X	73214432	73222450	1068	A	MALR	1.00295	5.24045	1.00212	1.0781	0.50055	0.669811	0.090664	0.123634	4.92819	6.45146
ENSMUST00000081926	2	154613297	154646821	3284	G	MALR	1.09634	1.34632	0.419385	1.50978	0.488556	0.667586	0.933953	1.23281	2.66315	1.92109
ENSMUST00000081980	11	59948206	59962205	1918	G	MALR	11.906	15.3562	9.18312	18.5439	17.4352	19.7667	11.9066	15.8442	10.5839	12.7106
ENSMUST00000082429	9	108339054	108340343	1070	A	MALR	8.02096	17.3049	4.91017	12.687	12.212	11.2266	10.5696	11.0133	6.3464	14.2503
ENSMUST00000082553	12	109680800	109680874	74	G	MALR	2.22306	0.547472	0.746097	0.850577	0.94429	1.48113	2.26639	5.36714	0.778197	1.86223
ENSMUST00000082608	4	117154093	117154162	69	C	MALR	63.2821	60.6884	59.1715	70.6639	67.8335	43.2146	65.5767	122.403	90.2402	20.8765
ENSMUST00000082748	8	52336915	52337105	190	G	MALR	2.89441	2.04621	1.07354	0.887248	1.19294	2.02314	18.0283	11.4682	4.54338	1.40402
ENSMUST00000083226	1	161037356	161037439	83	A	MALR	43.7394	36.2708	37.8833	156.372	93.5617	35.6428	49.7258	34.2674	32.515	26.442
ENSMUST00000083425	9	64176661	64176759	98	G	MALR	7.33062	4.41856	3.61901	5.07721	4.81541	6.46391	25.6172	9.31747	7.68907	5.51714
ENSMUST00000083499	12	109618258	109618336	78	G	MALR	7.01117	16.4183	50.6416	57.2879	36.8076	48.7456	29.2532	25.385	28.5442	38.1034
ENSMUST00000083510	8	84208672	84208758	86	G	MALR	238.235	552.335	1007.93	696.753	244.473	365.969	287.11	259.72	132.538	289.52
ENSMUST00000083512	7	101475376	101475443	67	A	MALR	9.0952	6.4329	3.98116	3.96474	0.825597	1.96534	1.37718	2.25992	1.389	6.80165
ENSMUST00000083546	1	20682769	20682887	118	C	MALR	0.232779	0	0.069528	0.019146	0	0	0	0	0	0.780788
ENSMUST00000083630	15	85707319	85707403	84	C	MALR	143.171	99.6267	350.294	352.536	204.079	204.813	288.642	314.741	4.27773	222.244
ENSMUST00000083632	12	109726822	109726896	74	A	MALR	726.029	732.297	1165.44	1640.43	975.963	1049.89	618.007	493.85	390.902	1419.87
ENSMUST00000083634	7	61877770	61877864	94	G	MALR	1.81861	2.99263	3.59414	5.54679	2.58635	3.36675	1.83272	1.18706	4.59952	0.877835
ENSMUST00000083635	3	118433857	118433929	72	T	MALR	0.40284	0	2.37591	1.12653	0.719174	1.21102	2.09125	1.52735	0.717424	0.272186
ENSMUST00000083636	12	109743289	109743368	79	G	MALR	0	14.0214	22.8685	11.4162	10.2362	13.7112	2.09532	3.93106	25.1007	22.8794
ENSMUST00000084032	8	24949653	25016812	3811	A	MALR	0	0	29.7164	0	0	0	0	0	0	0.948908
ENSMUST00000085358	9	72458572	72491956	3893	G	MALR	3.21567	2.29488	0.126833	0.266115	0.359091	0.465722	0.395324	0.831162	1.27727	1.08606
ENSMUST00000085435	10	80629656	80640771	2247	G	MALR	0	4.22752	6.33027	0.940258	0	0	3.60585	0.009654	9.27943	0.005901
ENSMUST00000085556	7	35334330	35392285	3030	C	MALR	0	0	0	0	0	0	0	0	0	1.07875
ENSMUST00000085671	5	145204562	145221750	3788	A	MALR	0.103578	0.359322	1.14995	0.872646	0.821597	3.55771	0.884572	1.40706	0.354428	1.64132
ENSMUST00000086084	1	161494655	161505290	2063	C	MALR	0.054394	0.108609	0.568844	0.094471	0.116141	0.030455	0	0	0	0.022604
ENSMUST00000086545	17	80523550	80563834	2921	T	MALR	0.50228	0.311912	0.122213	0.235118	0.103504	0.178559	0.10367	0.110749	0.135089	0.272832
ENSMUST00000086831	5	104459450	104505819	5204	G	MALR	7.95302	9.95608	18.0238	6.85278	4.65644	3.89092	0.658881	3.91838	4.7669	6.81313
ENSMUST00000087321	19	36731737	36736653	2717	C	MALR	0.763603	0.719161	7.62821	0.051212	0.030885	0.085522	0.03454	0.052957	0.634424	0.258556
ENSMUST00000087351	15	103240432	103244955	1749	G	MALR	308.809	171.972	61.9543	227.33	288.342	342.382	215.504	281.476	190.972	194.927
ENSMUST00000087485	6	143010920	143100107	4240	G	MALR	0	0	0.005523	0	0	0	0	0	0.0001	0.684657
ENSMUST00000087521	1	58445151	58463456	3762	C	MALR	12.8141	8.35756	0.996248	7.51237	13.6474	6.79981	6.19097	11.3485	5.51741	6.53206
ENSMUST00000087714	13	21735064	21735837	773	A	MALR	0.659128	0.404223	0.515558	0.332765	0.700205	0.49062	0.69168	0.40174	0.52405	0.612739
ENSMUST00000087951	19	10688815	10714419	2410	G	MALR	1.40705	4.35252	9.08052	4.80845	4.86004	4.10077	1.91668	4.64725	3.64753	5.14092
ENSMUST00000088652	X	57053615	57067183	2800	G	MALR	28.0637	19.3998	14.0392	16.0761	22.6491	22.8399	20.1424	23.5404	22.5311	22.1768
ENSMUST00000088658	1	9667415	9700209	4964	C	MALR	0.004365	0.000343	0.020288	0.005623	1.78939	0.053316	0.000669	0.00196	0.001597	0.000205
ENSMUST00000088717	15	89355736	89372826	3282	G	MALR	3.67502	4.18012	4.34414	4.02379	3.81801	4.8882	10.1621	6.01129	11.9413	9.21764
ENSMUST00000088785	7	30077337	30090527	1705	A	MALR	12.4087	9.02246	1.15685	4.64803	4.41194	4.82524	1.0842	4.54568	5.99548	9.39203
ENSMUST00000089017	14	72537946	72710003	6117	C	MALR	7.6514	0.642366	6.98882	3.36825	4.2792	1.46443	3.29559	1.27158	1.27107	5.55655
ENSMUST00000089236	14	66911170	66920054	4546	A	MALR	2.74014	2.46851	0.229476	1.75893	2.51757	2.75721	0.409946	1.30058	0.230744	0.840295
ENSMUST00000089581	2	130417683	130424278	3489	G	MALR	0.396099	0.117741	0.500918	0.631091	0.496891	0.114184	0.056847	0.092596	0.118956	0.120865
ENSMUST00000089680	15	75895490	75909319	965	A	MALR	0	0.15069	0.27177	0.837767	0.741056	0.445962	0.308913	0.79697	0.341149	0.548785
ENSMUST00000090023	16	20535478	20544056	2069	G	MALR	19.1573	57.6958	51.0484	42.7261	11.0614	46.3644	64.9413	49.4375	52.2145	39.4251
ENSMUST00000090174	2	119208634	119217049	1997	G	MALR	4.19005	4.83212	3.39242	7.34065	6.07303	6.46712	2.96636	4.97781	5.05824	5.51729
ENSMUST00000090685	3	103968446	104007490	2988	C	MALR	0.813159	0.706478	0.5403	3.42619	1.04281	0.174326	3.24364	1.42697	0.279773	0.588753
ENSMUST00000090726	2	84936664	84958509	2570	G	MALR	1.79828	4.04636	18.1371	8.2018	7.07268	5.3249	3.84541	16.432	12.2005	7.8241
ENSMUST00000091328	7	126760597	126765819	1708	G	MALR	25.2457	35.1641	79.9102	9.66882	18.1161	18.5054	33.7486	49.7688	58.4832	49.676
ENSMUST00000091355	3	8928626	9004478	3074	A	MALR	0.008461	2.70627	0	0	0.012211	0	0.000432	0	0	0
ENSMUST00000091878	4	146097345	146126621	2794	A	MALR	12.1963	0.534008	0.028563	0.002908	0	0	0.032886	0	0.74811	0.417319
ENSMUST00000092033	10	128129470	128176568	5194	G	MALR	11.767	7.89841	30.4308	10.9157	8.29122	6.56279	6.35405	7.62013	13.5645	15.5534
ENSMUST00000092378	11	118406290	118419023	2990	C	MALR	0.005163	3.32251	1.06662	0.791254	4.2229	0.654485	2.2546	0.287136	0.911041	0.815784
ENSMUST00000092425	11	98026710	98030492	731	C	MALR	565.659	743.273	531.053	598.852	877.034	549.348	1000.1	438.821	814.218	617.229
ENSMUST00000092990	5	100846364	100899102	3023	A	MALR	0	0.060707	1.01788	0.327028	0	0	0	0	0.387632	0.258726
ENSMUST00000093267	11	23573903	23629027	3627	A	MALR	0	0	1.66735	0	6.97366	0	4.10169	0	0	0
ENSMUST00000093596	X	66792595	66792661	66	C	MALR	0	0.039705	0.023199	0	0.234898	0.990058	2.42765	3.93876	39.2644	0
ENSMUST00000094505	1	138967720	139176043	8052	A	MALR	0	0.002823	0	0	0	0	0.000396	0.880379	0.001081	0
ENSMUST00000094646	1	106769430	106796728	4622	G	MALR	2.58137	2.90086	0.386192	0.014585	2.30144	0.044319	1.88883	1.01424	0.128672	0.212984
ENSMUST00000094769	4	124937074	124944656	2906	A	MALR	0.736818	1.76427	0.74285	1.71193	1.04577	0.209347	0.515829	1.24634	0.987112	0.850705
ENSMUST00000094818	1	75474575	75479307	3060	A	MALR	0	0.879789	0.294268	0.333018	0	0.565685	6.25971	0.179306	0.039327	0
ENSMUST00000095017	5	9118872	9161749	3481	T	MALR	0.022541	0.285447	0.019138	0.015897	0.028442	1.03453	0.041133	0.052252	0.021149	0.053769
ENSMUST00000095020	1	40324627	40365471	1939	A	MALR	0	0.116651	0.576352	0.284187	0.141873	0.194898	0.21992	0.206193	0.037525	0
ENSMUST00000095027	1	38177326	38627185	5835	T	MALR	0	0.442303	6.41451	0.006111	0	0	0	0	0	0
ENSMUST00000095050	1	31615149	31616661	1512	A	MALR	5.09467	4.2381	3.68234	2.00735	1.75886	2.75696	5.05233	6.68475	6.15056	6.72305
ENSMUST00000095128	4	40270591	40279421	655	C	MALR	98.4787	116.307	75.6203	231.446	178.996	163.522	169.547	141.776	98.5345	101.802
ENSMUST00000095757	6	85899051	85904884	3015	A	MALR	2.37919	2.58264	0.127691	0.525148	0.643051	0.665862	0.260793	1.56333	3.03709	2.81903
ENSMUST00000095778	14	59201483	59222526	1494	T	MALR	0.512758	1.58084	0.8186	0.532438	0.317617	0.204899	1.16769	0.387577	0.480861	0.556712
ENSMUST00000097718	1	63047801	63114667	13664	G	MALR	1.95348	0.508241	0	0.033638	0	1.61315	0	0	0.191066	0
ENSMUST00000098060	7	123279271	123369886	3083	T	MALR	0.162316	0.062592	1.42863	0.877826	0.556049	0.790644	2.48131	2.98639	0.365497	0.071092
ENSMUST00000098190	4	32983037	33022180	5001	G	MALR	0	4.14921	2.75793	1.57621	1.46316	1.4596	1.85032	1.01721	1.87772	3.57275
ENSMUST00000098414	7	51997171	52006018	3049	G	MALR	3.31233	2.88419	4.41818	4.42851	4.3543	3.59768	4.82242	3.84527	3.59463	2.52846
ENSMUST00000098485	9	88956900	88962419	817	C	MALR	0	0.024291	7.35288	2.96108	0.373141	0	0	0	0	0
ENSMUST00000098780	7	18890883	18910415	2008	C	MALR	2.80398	0.070986	1.60565	0.169811	0.030597	0.182837	0.023018	0.071455	1.42245	0.012982
ENSMUST00000098990	3	84496093	84582534	2791	G	MALR	2.39582	0.095239	0.00452	11.7991	0.475664	1.46521	8.13411	3.00906	1.08935	10.6418
ENSMUST00000098994	9	7751672	7752325	653	G	MALR	1.5236	1.63909	2.38562	2.72308	2.53395	2.87709	2.89136	2.19818	1.63705	1.50711
ENSMUST00000099075	3	65666228	65686179	2458	C	MALR	1.92366	0.789167	0.776424	1.06232	1.35533	1.20612	0.332658	0.899401	1.00049	1.21961
ENSMUST00000099106	3	51661179	51682675	598	A	MALR	0	0	0.219837	0.861623	1.99334	1.29619	1.49335	0.491405	0.504514	0.318566
ENSMUST00000099157	10	127660919	127666632	2305	C	MALR	0	3.8297	20.7662	4.12145	5.35506	3.25056	1.5914	3.12647	4.46267	3.63825
ENSMUST00000099385	2	128966593	128967725	1132	A	MALR	3.33791	1.80381	1.09135	1.33054	1.73416	1.22701	0.669596	1.02705	1.20275	2.41655
ENSMUST00000100339	14	101633766	101640686	1086	G	MALR	15.7676	11.4736	15.9359	19.5308	15.0595	16.8078	16.9338	16.982	12.9161	11.4612
ENSMUST00000100816	5	118560719	118765438	9265	G	MALR	4.07732	3.47361	11.7696	2.00712	2.72321	2.65398	3.97769	5.40058	8.18109	7.90519
ENSMUST00000101004	11	69095217	69106458	3489	A	MALR	0	0.794371	0.67425	0.047143	0.100064	0.0274	3.40439	0.130893	0.674209	0.606832
ENSMUST00000101118	6	100228565	100287485	4498	A	MALR	34.2361	32.0923	4.49442	9.74526	8.72042	7.94131	8.3299	11.0249	23.0004	26.4387
ENSMUST00000101198	X	142681415	142838238	4438	G	MALR	0	0	0.845826	0	0.103646	0.345552	0.126631	0	0.290274	0
ENSMUST00000101426	6	48841512	48845869	1533	T	MALR	0	0.570874	18.4346	6.10467	1.84075	2.62233	1.95399	0.701002	0.829339	0.397088
ENSMUST00000101436	6	48554805	48570721	2672	G	MALR	0.854164	1.18175	1.10591	0.04251	0	0	0.984797	0.240919	0	1.36699
ENSMUST00000101534	6	36714929	36810220	1609	G	MALR	1.87164	1.28176	473.151	17.1821	11.1596	14.9134	5.52203	2.39305	1.26831	0.986081
ENSMUST00000101554	11	6291666	6356578	4083	A	MALR	24.4451	35.3467	0.001262	0	34.3647	37.6465	42.6586	5.16638	29.4801	28.0846
ENSMUST00000102096	7	44849699	44849771	72	G	MALR	0.092746	0.12769	0.139048	0.087128	0.094407	0.112667	0.068614	0.12441	0.130151	1.83533
ENSMUST00000102315	14	60228806	60228915	109	G	MALR	0.114373	0.403808	0.111794	0.161566	0.411232	0.177965	0.349316	0.543373	0.289909	0.187522
ENSMUST00000102565	2	104027860	104057504	3710	A	MALR	1.14019	1.92809	0.373089	0.164483	0.224621	0.211241	5.15394	0.305912	0.432406	0.196802
ENSMUST00000102646	2	84669695	84670697	780	A	MALR	3.19788	6.13137	3.95491	4.02761	4.07895	5.32297	9.50906	5.46669	6.29649	6.67789
ENSMUST00000102655	2	79834453	80128939	4243	C	MALR	0	0.008855	3.39112	0.218601	0.07919	0.014777	0.010762	0	0	0.012467
ENSMUST00000102677	2	73610745	73660406	3753	G	MALR	2.47766	2.99029	1.08402	2.26847	0.784922	1.09368	0.647788	0.593191	1.37163	2.34679
ENSMUST00000102698	2	71981287	72256376	2952	T	MALR	0	0	0	2.22584	0	0	0	0	0	0
ENSMUST00000102718	2	66184327	66256617	4441	A	MALR	1.64948	1.4038	4.65332	3.5375	3.29478	4.72191	1.03008	0.882902	0.729006	0.603065
ENSMUST00000102742	4	108814295	108833614	3135	G	MALR	31.0273	21.1298	13.2509	19.5598	18.7999	21.6787	11.1306	22.8489	24.5647	25.5687
ENSMUST00000102743	11	54522847	54699285	8161	G	MALR	1.75118	1.0149	0.683772	0.793913	0.317764	3.13885	1.69667	2.03314	1.57306	0.260326
ENSMUST00000102772	11	50236472	50238532	644	C	MALR	0	0.043968	1.08951	0.911604	0	0.161581	0.085182	0	0.516304	0.38841
ENSMUST00000102811	2	32961740	32964043	722	A	MALR	459.66	313.511	174.437	315.64	299.315	307.535	478.37	354.948	288.335	316.733
ENSMUST00000102865	2	30090944	30093648	1160	G	MALR	3.46997	2.66977	1.74887	0.52063	2.90441	3.13007	3.04745	0.387212	0.744824	0.455636
ENSMUST00000102872	2	29619770	29740978	6378	C	MALR	0.853098	0.845784	1.82772	2.63966	0.399125	1.99201	1.58978	0.190875	0.71807	0.983292
ENSMUST00000102967	13	23698060	23698454	394	A	MALR	0.142251	1.19272	0.421185	0.788003	1.13498	1.08131	3.15064	1.14452	1.09236	0.439507
ENSMUST00000102988	2	3424150	3454092	2455	T	MALR	0.366323	0.66742	0.28313	0.618359	0.356494	1.30732	0.597657	0.875378	2.49628	0.820136
ENSMUST00000102995	6	29768480	29912304	5138	G	MALR	0	1.52284	1.12551	0.607292	0.318796	0.246682	0.748387	0.7183	1.5051	0
ENSMUST00000103194	11	84957788	84966044	1248	G	MALR	1.2331	0.124227	0	0.030924	0.048158	0	0	0.052451	0.403386	0.345032
ENSMUST00000103671	14	53795357	53795963	424	A	MALR	0	0.266894	0	0	0.022056	0	0	0.309589	0.440072	0.838539
ENSMUST00000104014	1	134505338	134505463	125	C	MALR	0.161499	0.495699	0.37934	0.123991	0.054996	0	0	0.52487	0.698955	0.086329
ENSMUST00000104098	5	118266449	118266580	131	C	MALR	0.105424	0.0885	0.346396	0.136437	0	0	0.541933	0.058886	0	0.182391
ENSMUST00000104238	5	107907345	107907476	131	A	MALR	2.73804	2.65587	1.90076	2.78545	2.65239	4.37312	7.08953	2.33902	1.48735	1.71623
ENSMUST00000104361	8	109839295	109839379	84	G	MALR	1.74838	1.52947	0.760421	1.8967	1.2491	0.998452	1.8352	2.99524	4.51683	1.87691
ENSMUST00000104426	9	15312552	15312674	122	G	MALR	0.510901	2.09903	0.876489	1.09017	1.41199	1.56773	17.3966	5.55198	1.3436	2.63688
ENSMUST00000104805	2	10468675	10468768	93	A	MALR	0	0.110741	0.600802	0.685577	0.512277	0.941771	0.656143	0.17487	0.306293	0
ENSMUST00000105250	10	127390311	127499383	3950	T	MALR	0.132788	0.546709	0.503191	0.321529	0.422796	0.542052	0.617235	0.539998	0.600889	0.499624
ENSMUST00000105455	10	61715263	61738653	1502	G	MALR	0	2.9128	1.13276	0.761607	0.473729	0.34887	1.0857	0.420649	2.03632	1.56749
ENSMUST00000105579	4	155992872	156010210	1662	T	MALR	0	0.020592	0.004396	1.31282	28.9826	0.330744	0.002509	1.964	0.007271	0.001367
ENSMUST00000105742	4	145510759	145539188	2992	A	MALR	1.43058	1.46513	0	2.53517	0	6.37782	0	0.406492	0.47827	41.0593
ENSMUST00000105886	4	133970949	134000393	1008	A	MALR	0	1.36296	0.815622	0	0	0.920375	0	2.1574	0.930981	0
ENSMUST00000105919	4	132827827	132843123	1083	C	MALR	1.98355	5.13182	1.04155	1.97775	4.27475	2.31349	1.05649	2.00439	1.12798	3.91787
ENSMUST00000105962	4	132311763	132329489	953	T	MALR	0.533787	1.28178	0.919789	1.31118	1.74519	0.858857	1.95344	1.01654	2.50623	1.04688
ENSMUST00000106099	4	127047642	127061124	2974	C	MALR	10.7201	6.12972	0	1.91776	3.0808	0.940174	0	0	1.46477	1.30203
ENSMUST00000106341	3	131110471	131224356	3347	G	MALR	1.97628	0.060303	0.301595	0.528199	1.08695	1.528	2.19251	4.05632	3.23106	2.05781
ENSMUST00000106344	11	117654813	117763439	8825	G	MALR	0	0.039757	0.014206	0.086542	0.00655	0.555606	0.017243	0.022086	0.020499	0.008915
ENSMUST00000106355	4	119169513	119174195	1586	G	MALR	1.9641	3.0924	2.09294	1.32908	1.59182	1.79137	0	2.65669	3.02662	2.28701
ENSMUST00000106702	11	109362831	109380475	911	G	MALR	2.53789	7.79017	6.02139	5.82066	4.43615	3.50555	7.32927	4.35196	6.23689	6.01373
ENSMUST00000106722	7	109893780	109960400	4840	T	MALR	0	0	0	0	17.799	0	0	0	12.1962	0
ENSMUST00000106736	3	106721893	106736577	1666	T	MALR	0.505907	3.01455	0.199137	0.240431	1.45151	0	0.119175	0.553985	2.95141	1.96076
ENSMUST00000106787	3	104789034	104794344	954	G	MALR	0.815698	3.48158	14.4906	3.76763	3.94528	2.35178	3.55996	5.11952	3.09285	2.1166
ENSMUST00000107038	3	97746693	97868248	2806	G	MALR	0	0	1.53233	0.179937	0.332794	0	0	0	0	0
ENSMUST00000107178	4	86053915	86428382	7811	C	MALR	0	0	1.98426	0.026177	0.012431	0	0.326256	0.182819	0	0
ENSMUST00000107273	3	94760069	94786492	4995	T	MALR	0.531368	0.234282	0.213653	0.040337	0.132144	0.079845	0.113782	0.223596	0.480448	0.407631
ENSMUST00000107285	11	101191116	101226450	4172	G	MALR	3.38631	3.48733	3.34221	2.27945	3.17745	2.00692	2.50786	2.57465	6.48429	6.92484
ENSMUST00000107302	11	101087277	101092207	1818	A	MALR	19.4975	2.47134	4.13078	4.95661	3.39079	2.07024	7.23126	2.19292	5.61568	5.88411
ENSMUST00000107333	3	90541146	90542748	605	T	MALR	0	0	0	0.433629	0.821008	1.49627	1.34844	1.63804	0.129809	0
ENSMUST00000107829	7	45062429	45078503	2050	A	MALR	11.3733	0.898097	0.520959	1.02452	1.49499	1.84083	3.61725	3.39919	3.44936	2.90749
ENSMUST00000107926	4	43447724	43454563	1410	A	MALR	0	0	0.722628	0.109584	0.065186	0	0	0	0	0
ENSMUST00000107956	4	43032414	43045797	3098	T	MALR	0	3.35868	9.11893	0.287103	2.73337	3.02578	1.92589	3.2423	5.58594	5.33172
ENSMUST00000108132	4	34768664	34778270	860	T	MALR	0.153939	0	0.758481	1.05427	0.844336	0	0	1.36254	0.66232	0.131608
ENSMUST00000108133	4	34768664	34778337	931	T	MALR	0.058214	0	0.835424	5.1e-05	0.508891	0	0	0.818123	0.694041	0.173158
ENSMUST00000108268	11	78962974	78984946	1510	G	MALR	0.002094	0.356574	11.3202	1.07354	7.14389	1.82351	0.925341	1.14186	0.365714	1.05326
ENSMUST00000108270	3	29951306	30013505	5677	G	MALR	0.093316	0.203739	1.21301	0.286572	0.125264	0.149634	0.03995	0.003851	0.040672	0.038857
ENSMUST00000108331	7	27842855	27855086	1958	T	MALR	0.150884	5.13969	0.109108	0.272773	0.189145	0.124509	0.123616	1.68994	0.318347	0.29426
ENSMUST00000108365	3	14606289	14611221	555	A	MALR	5.5348	15.646	5.80006	21.4888	16.3584	19.3719	11.5767	8.77085	5.52045	5.67288
ENSMUST00000108402	11	76998603	77032339	2781	G	MALR	0	0.032639	0.039378	0	1.00541	0.334968	0.11123	0	0	0
ENSMUST00000108496	7	16781340	16798274	2755	A	MALR	26.6405	5.01528	1.0483	32.5252	3.2426	42.864	13.3172	30.5777	21.0343	24.4719
ENSMUST00000108532	7	13258968	13278721	3343	A	MALR	0	0.454981	1.07431	0.844269	0.642948	1.1563	0.575801	0.464949	0.422604	0
ENSMUST00000108535	7	12977848	12983396	2589	C	MALR	0.541326	1.16926	0.257433	0.368191	0.488723	0.667178	0.209747	0.9241	1.28072	1.19738
ENSMUST00000108571	7	5056152	5060782	1312	A	MALR	0.001005	1.19689	0.698407	0.268644	0.022215	0.006636	0.166401	0.100483	0	0.185675
ENSMUST00000108609	11	69917031	69921064	843	C	MALR	56.2915	11.8743	4.11856	18.2078	19.5611	17.6625	19.1867	20.709	8.3764	7.25846
ENSMUST00000108654	11	69664371	69666062	1002	C	MALR	2.07169	2.89407	18.9804	0.743604	0.462169	0.134522	0.249167	0.077508	1.26075	1.77599
ENSMUST00000108671	11	68943157	68957480	4355	C	MALR	0.881815	0.91174	0.534177	0.135354	0.216714	0.119534	0.197775	1.17842	1.24947	0.744337
ENSMUST00000108873	2	180934772	180954699	859	T	MALR	0	0.529212	0	0	0	0	0	0	0.274397	0
ENSMUST00000109078	11	52004225	52027883	2207	C	MALR	0.02221	0.018561	0.020387	0.227288	0.004431	0.03352	0.350101	0.059626	0.548356	0.010913
ENSMUST00000109166	1	183297049	183325476	4269	G	MALR	3.31503	2.93456	6.83973	15.063	9.01556	9.19421	2.33825	6.18698	3.22827	2.89512
ENSMUST00000109363	11	33117430	33146795	987	T	MALR	0	0	0.007842	0.35131	0.519945	1.1595	0.013741	0.006896	0	0
ENSMUST00000109522	2	157981812	158009362	3758	A	MALR	5.094	0.62331	1.34361	1.27126	0.638426	3.65577	0.22254	4.19232	4.63531	6.94076
ENSMUST00000109733	8	84969767	84974834	1584	A	MALR	3.01729	2.32697	4.21259	4.79625	6.39841	5.71503	3.38492	2.68243	1.40207	1.641
ENSMUST00000109734	8	84969587	84974834	1606	G	MALR	80.5236	21.2176	25.0232	34.9406	50.2611	50.4668	64.729	50.6276	28.3798	19.949
ENSMUST00000109782	2	153618834	153632740	1333	G	MALR	0.503826	0.622503	5.84488	2.11978	1.32115	1.32517	2.14134	1.18365	1.86043	2.72896
ENSMUST00000109829	11	5867602	5872088	2529	C	MALR	0.145126	0.03681	1.77693	0.060162	0.276777	1.48279	0.139874	0.031327	0.192801	1.99841
ENSMUST00000109831	8	83389878	83426831	2278	G	MALR	1.53451	0.659904	0	0	0.144579	0.198815	0.264981	0.225539	0	0.568154
ENSMUST00000109841	12	109453660	109460360	873	T	MALR	0	0	3.70835	0	0.625435	0	0.625404	0	0	0
ENSMUST00000109985	11	3963975	3980004	2908	G	MALR	0.281303	14.6184	0.46895	22.1133	6.02072	20.1147	0.657845	1.7698	2.03774	0.809456
ENSMUST00000110087	13	49261554	49309240	4680	T	MALR	0.020371	0.070988	0.669163	1.08548	0.185277	0.104657	0.014631	0	0	0.015837
ENSMUST00000110639	2	121295454	121309438	10139	A	MALR	0	3.90899	6.64124	0	0	0	0	0	0	0
ENSMUST00000110647	2	121194838	121271341	9378	C	MALR	0.894161	0.341277	0	1.88948	2.08388	0.38993	0	0.29483	0.863984	0.390071
ENSMUST00000110648	2	121194838	121271407	9593	C	MALR	0.079712	0.898889	2.07621	0.5295	0.369849	0.619454	1.15195	1.4649	1.06873	0.015388
ENSMUST00000110773	2	119897228	119969581	13554	T	MALR	0	1.32622	0	0.000168	0	0	0	2.06436	0	0
ENSMUST00000110815	1	194938875	194961279	2546	A	MALR	0.929125	0.646286	2.9686	4.86875	3.42041	2.74267	1.13654	0.769205	0.11405	0.339029
ENSMUST00000110829	5	140008689	140321550	2530	C	MALR	5.72936	1.7881	0	16.7352	1.54902	10.2828	11.3708	10.5814	12.0922	11.2726
ENSMUST00000110831	1	193173580	193176300	2255	G	MALR	0.181569	0.321537	1.09955	1.82144	4.11463	3.92633	2.65304	1.74046	2.8058	2.5561
ENSMUST00000110838	8	13255964	13288131	2949	C	MALR	0.242155	0.440077	0.734264	0.843445	0.744091	0.234324	0.423752	0.490873	0	0.311804
ENSMUST00000111174	2	103266511	103283760	1299	C	MALR	0	0	0	1.17623	0.8765	1.89808	0.092777	0.01691	0	0
ENSMUST00000111245	5	134357697	134456589	3270	G	MALR	0	0.498471	0.346393	0.379409	0.447921	0.52567	0.244608	0.379443	0.726187	0.669467
ENSMUST00000111274	2	92965151	93045571	11671	T	MALR	0.361484	1.11629	0.636835	0.115606	0.101695	0.049569	0.004551	0.027219	0.058066	0.116943
ENSMUST00000111314	1	171252116	171260637	3753	C	MALR	0	0.236147	0.597213	0.128088	0.068647	0	0.024299	0.052544	0.274908	0.329127
ENSMUST00000111515	5	123733369	123749412	4215	A	MALR	1.78328	2.93482	2.75845	1.31308	1.63336	1.20011	2.81733	2.17519	2.44029	2.74047
ENSMUST00000111665	2	84671316	84678828	2273	C	MALR	0.001515	0.046115	0	1.7e-05	0.004681	0.033665	5.74083	0.036926	3e-06	0
ENSMUST00000111719	6	145211200	145215734	964	T	MALR	0	0	0	0	0	0	0	0	1.67077	0
ENSMUST00000111781	5	121525056	121537721	1285	G	MALR	0.001013	0.018262	0.050583	7.67639	0.003534	0.006727	0.088839	9.21667	0.033606	7.67052
ENSMUST00000111906	19	45792346	45816022	3105	G	MALR	0.602952	0.431478	0.193938	0.355077	0.293387	0.515477	0.478017	0.663487	0.485187	0.935726
ENSMUST00000112071	5	115466272	115471847	358	C	MALR	4.13755	2.08217	0	0	0.070744	0	0.06347	0.336587	0.770788	0.607469
ENSMUST00000112300	X	162969105	163031319	734	A	MALR	0	0	0.899363	0	0	0	0	0	0	0
ENSMUST00000112436	5	110664378	110770717	10634	G	MALR	0.002968	11.9898	5.19946	6.9861	0.008312	0.009199	8.86293	7.09762	0.01183	0
ENSMUST00000112559	X	155027484	155032500	1299	T	MALR	0	0.961903	0	0	0	0	0	0	0	0
ENSMUST00000112584	X	152233020	152273768	5874	G	MALR	1.30835	0.706489	2.39784	4.80336	5.32886	5.33475	7.61575	5.29701	5.17719	5.29669
ENSMUST00000112622	X	151835248	151935417	14087	T	MALR	0	0	0	0	0	0	14.3237	0	0	0
ENSMUST00000112870	17	57279127	57327955	2717	G	MALR	0	0	4.08939	0	0	0	0	0.252314	0	0
ENSMUST00000112895	2	38511814	38585766	1503	A	MALR	0	0	0	0.680905	0.635904	0	0.941286	0.69962	0	0
ENSMUST00000112902	2	38511668	38587480	3137	G	MALR	0	0.234641	2.15264	0.162871	0.12999	0.285829	0.302246	0.186725	0.345304	0.006415
ENSMUST00000112942	1	93301917	93305864	1522	G	MALR	1.67892	3.76562	1.16996	1.36257	0.947736	0.812697	0.972176	0.546395	1.16918	1.42527
ENSMUST00000113071	X	136974022	136976874	436	G	MALR	12.7219	6.89141	5.37331	1.4951	0.896586	1.01416	2.03805	2.44668	8.38902	6.99218
ENSMUST00000113075	2	34806253	34826201	2253	A	MALR	0.467487	0.986325	1.01016	0.568828	0.48527	0.365095	0.302644	0.360999	0.414449	1.39967
ENSMUST00000113102	5	92257659	92278170	2403	C	MALR	0	1.52076	3.30937	2.96968	2.23796	1.37567	1.32375	1.17674	1.9891	1.41476
ENSMUST00000113186	1	87756076	87792422	2987	G	MALR	1.22531	4.07612	3.74076	2.35672	1.61627	1.14431	1.11016	1.89558	1.54546	0.814065
ENSMUST00000113203	X	134601225	134607060	2313	T	MALR	0	0.324917	1.69947	0.42815	0	0.370486	5.43295	0.672361	0.521677	0.274407
ENSMUST00000113232	1	87213914	87226607	1119	A	MALR	1.43457	0.277663	0.366907	0.289241	0.127407	0.353895	0.607608	0.105245	0.581218	0.575622
ENSMUST00000113445	6	92375384	92481392	3700	A	MALR	0	0.873061	0.160523	0.01264	0.455232	0.112226	0.200017	0.279985	0.012438	0.577101
ENSMUST00000113453	5	77086988	77095277	1110	T	MALR	0	1.03458	0.309151	1.64562	6.3543	3.15371	3.36011	6.41823	8.86916	1.3676
ENSMUST00000113471	19	6401702	6403638	531	C	MALR	3.30406	1.98573	0.000851	0.916996	0.873964	0.608959	0.04845	0.0558	0.001003	1.59848
ENSMUST00000113503	19	6335461	6340172	1842	T	MALR	0	0.024033	0.083373	0.04892	17.1317	20.862	11.6459	0.0133	0	13.8351
ENSMUST00000113584	1	75435943	75443173	1678	G	MALR	2.93504	0.431827	4.23248	1.07415	2.55076	0	4.10339	0	7.80796	0
ENSMUST00000113876	X	95048935	95166361	5332	T	MALR	0	0.169626	0.92309	0.193051	0.213	0.126982	0.271818	0.037519	0.130282	0
ENSMUST00000113997	19	3454933	3575749	4928	G	MALR	1.82961	1.52479	1.21531	0.173919	1.54418	2.29687	0.431764	1.86239	1.67559	0.738863
ENSMUST00000114079	1	64606473	64617242	2026	A	MALR	2.48062	3.88748	2.11404	6.5639	0.549075	1.61156	1.21027	0.62744	3.76412	2.64516
ENSMUST00000114338	5	34573664	34632308	3991	C	MALR	0.282731	0.15484	0.016313	1.28155	0.01453	1.8371	0.516765	0.061381	0.355134	0.066112
ENSMUST00000114466	6	50296805	50370318	2895	G	MALR	1.19176	0.327712	4.85506	6.57757	4.39744	2.80229	6.11969	1.8365	1.13594	1.38655
ENSMUST00000114468	6	50293330	50382837	6472	T	MALR	0.347025	0.344195	0.311621	0.971246	0.443693	0.385281	0.398257	0.656271	0.301402	0.562403
ENSMUST00000114540	X	73033981	73037103	2285	A	MALR	2.46492	2.65359	0	0.033773	0	0.075335	0.389899	0.98052	4.44591	4.24261
ENSMUST00000114618	6	47530139	47595030	2755	A	MALR	5.9119	3.56789	1.09737	2.92116	4.2504	5.63169	4.79059	4.76179	2.79299	2.6882
ENSMUST00000114758	17	28691342	28741164	1571	A	MALR	0	0	0	0.355615	0.648303	0	0	1.14921	0	0
ENSMUST00000114763	16	37776873	37836514	3778	G	MALR	11.3686	16.8961	573.043	157.512	156.001	106.131	99.0377	52.4491	28.4376	22.9276
ENSMUST00000114766	X	56797858	56822326	2875	G	MALR	2.90044	0.672454	0.895289	2.00551	0.691897	0.343542	0.174222	0.149155	0.269228	0.452107
ENSMUST00000114935	17	26937973	26939478	591	A	MALR	1.54182	6.81447	1.54076	2.49986	2.56662	1.70078	1.67939	3.10211	5.11166	4.24409
ENSMUST00000114946	18	70568334	70582912	1287	C	MALR	0.528232	0.11616	0.067577	0.008578	0.058998	0.081939	0.309673	0.240405	0.165547	0.471937
ENSMUST00000115259	5	20882191	20886870	1145	G	MALR	19.1811	11.4947	12.8947	11.1079	10.5936	12.6239	23.8425	17.2337	21.3566	17.5643
ENSMUST00000115445	5	5505223	5514730	3473	A	MALR	0	8.57439	7.09175	0.071268	8.78066	2.91227	2.98612	4.68627	3.65601	3.78087
ENSMUST00000115446	5	5505111	5514825	3515	T	MALR	0	0.207387	0.907962	3.68638	0.223126	0.144193	0	1.74401	0	0
ENSMUST00000115527	5	3543838	3569740	1480	G	MALR	16.7858	4.01489	0.529693	2.5017	13.7907	13.1444	0.140133	10.7102	11.0365	12.3174
ENSMUST00000116578	X	73922121	73930850	1407	G	MALR	8.43176	11.8886	7.30457	3.08468	1.94651	2.13062	2.13114	5.86492	13.0905	21.1699
ENSMUST00000116634	X	7722227	7727962	1240	G	MALR	0	3.63384	0	10.1096	0	0	0	0	0	0
ENSMUST00000117136	16	15848450	15863369	754	A	MALR	0.127141	3.15932	0.647275	1.35972	1.27027	3.91133	3.40717	2.54224	2.36241	1.60157
ENSMUST00000117206	X	85793684	85794120	436	A	MALR	0.451228	0.263352	0.073509	0.563811	0.547199	0.426641	0.489564	0.487831	0.216137	0.290399
ENSMUST00000117559	4	132148413	132148884	471	C	MALR	3.29959	1.78052	2.23084	2.7608	2.63016	2.67177	3.0684	2.49505	3.0345	2.99408
ENSMUST00000117644	16	91689342	91728802	1715	A	MALR	18.3026	4.31404	3.20247	4.22982	7.39188	5.59998	4.93768	9.62628	3.77264	0
ENSMUST00000117907	11	9737152	9737621	469	G	MALR	1.78988	1.18903	1.06231	1.96233	1.60955	1.94643	1.57898	1.47363	1.15031	0.846206
ENSMUST00000117914	4	53791070	53791456	386	A	MALR	0.363657	0.095041	2.94841	0.843266	0.856437	0.157227	0.236822	0.056633	0.116476	0.064459
ENSMUST00000118302	11	72833461	72835380	1919	T	MALR	0.791379	0.869812	1.05325	0.819623	0.781276	0.60467	0.799885	0.919546	1.09882	0.728945
ENSMUST00000118310	16	87354227	87368742	1695	G	MALR	0.713153	0.335433	0.060121	0.240065	0.327003	0.241659	0.411112	0.516175	0.602097	0.848784
ENSMUST00000118366	17	29332076	29347904	1855	C	MALR	9.61726	8.87354	10.0764	10.8257	11.7645	9.93507	9.7563	8.31317	5.15904	6.2326
ENSMUST00000118982	8	123853829	123854195	366	A	MALR	2.06548	2.80711	2.44167	3.74312	4.20128	4.01363	4.09619	3.68317	2.63397	2.88684
ENSMUST00000119241	5	137720354	137721740	1060	A	MALR	0.268096	0.431068	0.572277	0.244464	0.101223	0.051668	0.082662	0.233852	0.658385	0.716837
ENSMUST00000119379	6	39592583	39599471	451	C	MALR	37.2633	24.2356	15.1708	14.6455	19.449	21.7282	32.1356	29.3334	27.4568	21.4805
ENSMUST00000119415	4	132220046	132220437	391	A	MALR	5.86821	3.72541	3.60604	3.4958	4.38208	3.93372	5.73731	4.16472	4.03431	5.30483
ENSMUST00000119454	X	162351596	162353876	2280	T	MALR	0.426597	0.878573	0.277687	0.463362	0.643498	0.598781	0.421596	0.992998	0.64591	0.566527
ENSMUST00000119661	7	4119530	4135347	2498	C	MALR	0.033924	0.348984	0.878037	0.596554	0.37966	0.313463	0.757493	0.468044	1.56871	2.09408
ENSMUST00000119746	16	44173246	44227465	12701	G	MALR	1.06261	0.87329	0.911567	1.31339	2.01079	1.19169	0.972382	1.6264	1.94864	2.02872
ENSMUST00000119868	6	29750761	29751125	364	T	MALR	0.430536	0.397374	0.346716	0.894687	1.46313	0.618707	0.495989	0.212608	0.145983	0.230067
ENSMUST00000119996	2	153696652	153729905	2199	G	MALR	1.33017	0.33609	0	0	0	0	0.035135	0.12461	0.375564	0.753874
ENSMUST00000120132	6	129030837	129031676	214	A	MALR	0	0.094285	0	0	0	0	0	0.537259	0.666803	0.404414
ENSMUST00000120389	X	101211959	101222549	2411	A	MALR	8.60043	7.95782	12.1427	26.6965	24.5119	17.9212	16.1295	10.9588	8.20844	8.37422
ENSMUST00000120465	4	69954166	69955276	1110	C	MALR	3.62333	3.4498	2.02014	4.17084	4.12985	4.48644	4.07731	3.22302	3.33565	2.77835
ENSMUST00000120481	3	99500550	99501379	829	A	MALR	6.0727	5.68087	4.90313	5.34473	4.53386	4.771	4.53212	5.38723	5.94101	5.20688
ENSMUST00000120512	6	15721087	15800808	1867	G	MALR	0	4.33457	8.49545	0.109068	1.83625	0	1.07155	0	0.638595	0.972905
ENSMUST00000120672	13	108158738	108174598	1138	G	MALR	0.542126	0.383885	0.108613	0.322867	0.183497	0.179111	0.436278	1.04468	0.360941	0.608199
ENSMUST00000120676	11	72572530	72573330	800	T	MALR	0.726399	0.3132	0.08037	0.612621	0.438271	0.457912	0.457679	0.523858	0.514446	0.588644
ENSMUST00000120853	11	3149742	3150955	1213	C	MALR	0.270676	0.83346	1.33895	1.01611	1.08113	0.806655	1.19595	1.82237	1.56656	1.49549
ENSMUST00000120898	16	66662190	67620908	2759	G	MALR	0	0	0.616772	0	0	0	0	0	0	0
ENSMUST00000120901	11	102124072	102124640	568	C	MALR	19.8934	12.5091	2.28261	7.81771	10.2088	11.9766	7.65141	9.67106	9.78554	10.381
ENSMUST00000120943	17	24886680	24892149	1942	T	MALR	0	1.70477	0.780109	0.374718	0.358316	0.047936	0.125839	0.596757	0.575823	0.181786
ENSMUST00000120980	2	41987473	41988829	660	C	MALR	0	0	0	0	0	0	0.318518	0	0	2.39226
ENSMUST00000121188	2	15396748	15397720	972	G	MALR	1.07597	0.543363	1.38567	2.34996	3.47299	2.95868	4.63882	1.65902	1.75911	1.24189
ENSMUST00000121602	X	89005370	89005642	272	A	MALR	0.516956	0.04957	0.009489	0.129157	0.064102	0.033499	0.35377	0.040141	0.052493	0.092439
ENSMUST00000121863	5	24586750	24592484	3711	A	MALR	0.108983	0.002583	2.56333	9.9687	5.82532	1.50365	0.08522	0.850202	0.899118	1.39312
ENSMUST00000121869	16	48924232	48994165	5788	T	MALR	0.330748	0.47033	3.6848	2.31006	0.596534	0.65459	0.67205	0.559678	2.53199	0.577618
ENSMUST00000121996	4	3496978	3516515	1041	T	MALR	0.146412	0.619183	1.99218	0.808833	0.424382	0	0.07536	0.098906	0.450871	0.315068
ENSMUST00000122010	5	122421693	122444912	2938	G	MALR	0	1.87803	0	7.26741	0	0	2.6697	0	6.60365	0
ENSMUST00000122026	5	65391497	65409207	1657	A	MALR	6.45738	8.87702	9.48614	11.6488	13.4285	13.525	20.3971	16.2374	14.0382	19.9093
ENSMUST00000122138	4	109373701	109374859	1158	A	MALR	0.269911	0.546403	0.424671	0.596272	0.854469	1.02686	0.722612	0.711227	0.787404	0.664412
ENSMUST00000122268	X	9080044	9080571	527	T	MALR	0.703159	2.8493	0	0	0	0	0	0	0.804865	2.56253
ENSMUST00000122283	17	5110766	5112110	1344	G	MALR	2.62946	2.0238	1.01005	2.44756	1.7406	2.29696	1.4795	1.466	1.77721	1.95111
ENSMUST00000122288	3	97901227	97915211	1173	G	MALR	0.301254	1.42987	0.818873	1.34227	1.23598	0.376766	1.27412	1.13446	0.969071	0.773355
ENSMUST00000122352	11	3951714	3952716	1002	T	MALR	0.333639	0.590078	0.126819	0.341376	0.483496	0.498326	0.437357	0.275177	0.469159	0.430329
ENSMUST00000122424	1	156678532	156719072	4523	A	MALR	5.34861	0.2729	11.1266	9.23855	7.51928	8.47075	5.41801	0.099332	3.67696	0.530034
ENSMUST00000122885	19	3896270	3902023	1224	A	MALR	0	0.582286	1.11039	1.72579	0.920118	0.864163	0.811794	0	1.2736	0.672152
ENSMUST00000123069	5	100518472	100533391	626	A	MALR	7.81718	1.40894	1.76822	5.50458	6.13674	3.21827	3.14318	3.54129	2.80215	2.64927
ENSMUST00000123070	16	20282744	20302340	2042	G	MALR	1.57102	1.95934	0.318517	1.53807	1.19024	1.48544	2.47605	2.24352	2.37237	2.03726
ENSMUST00000123271	2	48936844	48950277	320	A	MALR	0	0.39714	0.492179	0.251917	0	0.140584	0.351885	0.146257	0.20567	0.535447
ENSMUST00000123282	13	76070395	76098660	2726	C	MALR	0.075885	0.453649	0.502926	0.230383	0.201039	0.213085	0.25265	0.635145	0.439083	0.374458
ENSMUST00000123313	6	83188611	83189607	716	G	MALR	0.095668	0.596786	0.392657	0.173184	0.105056	0.185266	0.073215	0.060359	0.433564	0.294941
ENSMUST00000123434	11	66911981	66929876	4198	A	MALR	0.64685	0.931115	0.056839	0	0.005257	0	0	0.1395	0.844422	0.696714
ENSMUST00000123453	8	69808690	69818972	3424	C	MALR	0	0.367547	1.88783	0.745259	1.76923	0.824223	1.45704	1.45493	1.57414	0.939094
ENSMUST00000123594	19	7198210	7206234	1721	G	MALR	0	0.010212	0	0	0.00361	0.013911	2.08449	0.000413	0	0
ENSMUST00000123618	1	86154780	86246326	3618	G	MALR	0.29687	0.335222	0.363204	0.854179	0.221433	0.215744	0.214803	0.121636	0.399325	0.049702
ENSMUST00000123743	19	7199741	7204419	447	G	MALR	2.09284	2.25708	1.44422	2.14193	1.33745	1.96842	1.66249	2.34633	2.71476	3.36396
ENSMUST00000123863	2	175791243	175800961	263	T	MALR	0.212903	2.57419	0.297173	0.552655	0.419233	0.172889	0.347208	0.285432	0.618002	0.957702
ENSMUST00000123911	2	46419535	46442710	418	C	MALR	0	0	0.689805	1.46374	0.275628	0	0	0	0	0
ENSMUST00000123926	9	107597674	107605521	3415	A	MALR	0.418619	0.689461	0	0	0.570964	0	0	0.001827	0.521593	0.831059
ENSMUST00000124006	11	68811427	68813019	555	A	MALR	0.104533	0.558277	1.84527	0.393934	0.391144	0.385835	0.580645	0.219019	0.635448	1.07086
ENSMUST00000124072	11	98753586	98768403	1231	T	MALR	0	0.389162	1.16619	0.047929	0.083483	0.926163	0.182465	0.401379	0.104076	0.187167
ENSMUST00000124073	9	47530352	47819080	1363	G	MALR	0.092373	0.349752	0.184808	1.41537	0.540507	0.09844	0.412535	0.030088	0.057766	0.067112
ENSMUST00000124201	12	65154718	65172566	714	C	MALR	0.007515	0.487326	0.328881	0.252172	0	0	0.735515	0.533934	0.343197	0.022588
ENSMUST00000124356	11	97745481	97751170	2447	C	MALR	0.612845	0.339669	0.249091	0.302181	0.223129	0.315255	0.066297	0.153316	0.298877	0.347409
ENSMUST00000124418	2	128615403	128618142	689	A	MALR	4.60982	2.00839	4.22049	2.16387	4.93828	5.07856	8.3501	4.14346	1.86088	1.75704
ENSMUST00000124648	5	118027765	118061845	973	C	MALR	0	2.4898	0	0	0	0	0	0	0.218851	0
ENSMUST00000124779	6	124712336	124713870	1119	G	MALR	2.01054	2.81915	1.03764	1.57462	2.20561	1.70445	2.52398	1.87307	2.19731	2.14309
ENSMUST00000124875	2	71453363	71524780	828	G	MALR	0	0	0	0.84278	0	0	0	0	0	0
ENSMUST00000124878	11	4799861	4820396	730	T	MALR	0.03674	0.607054	0.033724	0.048777	0.253091	0.247002	0.080038	0.325035	0.076289	0
ENSMUST00000124937	7	81436224	81455392	333	T	MALR	0	0.156873	1.04016	0.2584	0	0	0	0	0	0.276754
ENSMUST00000125038	13	106979738	107021749	1448	A	MALR	0.151653	0.280023	0.674956	0.12218	0.186318	0.10328	1.10823	0.206124	0.287142	0.205036
ENSMUST00000125107	4	107889899	107897802	1544	A	MALR	11.2374	5.79593	3.14661	8.87575	7.34221	8.28605	4.85975	6.18002	7.04023	7.49011
ENSMUST00000125122	11	72920843	72927120	4194	G	MALR	2.52355	0.048029	0.077088	1.4867	0.998427	2.44532	0.210922	0.107474	0.764836	0.142055
ENSMUST00000125133	14	55634048	55635569	601	G	MALR	0.381074	0.341874	0.839517	0.690132	0.440591	0.313113	0.735348	0.406417	0.457021	0.479412
ENSMUST00000125182	3	32529531	32546946	1169	G	MALR	0.372665	0.871581	0.025589	0.511614	0.128356	0.37941	0.46191	0.184069	0.861638	0.885655
ENSMUST00000125270	2	151494290	151501237	741	A	MALR	3.67149	6.04428	2.57799	3.23618	4.09108	3.7015	2.99383	4.97153	5.24301	4.65719
ENSMUST00000125362	18	88868495	88894352	2810	A	MALR	5.38105	4.42985	1.25973	0.474927	0.486699	5.04186	0	3.62082	0.924327	4.01144
ENSMUST00000125434	11	5901569	5902087	392	C	MALR	0	0.05846	0.866994	0	0	0	0.214688	0	0	0
ENSMUST00000125554	6	72359872	72362360	1095	A	MALR	0	62.3488	33.4752	29.0532	0.023433	26.9208	0.098911	0.011041	50.1119	0.176514
ENSMUST00000125597	7	141400154	141402206	774	G	MALR	3.43165	3.77547	2.33547	5.3213	4.72885	3.14156	4.68668	3.37137	6.799	3.00243
ENSMUST00000125604	X	134346823	134362637	1722	C	MALR	12.7635	2.60174	1.53816	0.010951	3.33369	5.5293	2.63071	5.10354	5.5736	5.97879
ENSMUST00000125622	4	47474808	47483094	421	G	MALR	1.93542	1.86249	0.440795	3.5754	1.72112	2.00506	0.867711	1.53249	1.47107	0.780889
ENSMUST00000125630	9	106477318	106485416	1597	T	MALR	0.110076	32.525	1.17547	69.8827	12.3671	94.0734	36.2266	11.1071	33.0628	7.67037
ENSMUST00000125653	11	115406586	115408314	1050	G	MALR	0.471402	0.589653	0.32434	0.213778	0.382206	0.204899	0	0.851384	0.787283	0.965922
ENSMUST00000125662	5	138264069	138266661	1265	T	MALR	0.502986	0	0.358093	1.52745	0.921465	0.362502	0.1078	0.51765	0.200245	0.220235
ENSMUST00000125699	7	25714822	25719045	922	G	MALR	0.515609	0.840022	1.11214	0.660219	0.554318	0.327311	0.970741	0.651915	0.579107	0.732767
ENSMUST00000125914	X	74367797	74368503	366	T	MALR	0.452301	0	0.799608	0.623086	0.627206	0.625362	0.678236	0.673447	0.363681	0
ENSMUST00000125969	16	23110233	23111626	753	C	MALR	1.9289	3.08538	2.52766	1.44795	2.1498	1.86292	1.88547	1.66628	4.00598	3.49533
ENSMUST00000125970	10	82644438	82647601	568	A	MALR	1.06051	0.103384	0.306924	0.195628	0.112158	0.392011	0.678225	0.129176	0.058647	0.124623
ENSMUST00000125975	8	123062988	123097760	2391	G	MALR	0	0.080945	0.065642	0.504942	0	1.83552	0.157682	0	0	2.88698
ENSMUST00000126112	2	22940073	23040195	3350	T	MALR	0.262053	0.004993	0.002683	0.009053	0.570779	0.001438	0.003082	0.030055	0.011916	0.022894
ENSMUST00000126245	3	88909615	88913999	1861	C	MALR	0	5.76516	1.68862	4.88025	11.3725	11.9877	5.49872	9.70233	9.71658	16.8582
ENSMUST00000126275	12	33345305	33368278	2707	G	MALR	0.251633	0.075814	0.74612	0.014077	0.110998	0.117441	0.530323	0.008082	0.037648	0.310255
ENSMUST00000126286	X	8049248	8072959	1445	C	MALR	1.98581	0.643169	0.04274	0.006299	0	0.002644	0.115282	0.072439	0.62207	0.358869
ENSMUST00000126469	1	63177147	63178423	813	A	MALR	7.97318	11.4387	4.03479	15.5691	18.9903	21.0459	19.4722	13.61	6.03697	7.40717
ENSMUST00000126585	5	97095932	97097771	420	A	MALR	0.005025	0.588234	0.325754	0.277371	0.143242	0.437186	0.346372	0.429091	0.0346	0.024947
ENSMUST00000126663	2	68210448	68366519	2567	C	MALR	1.62722	0	0.372827	0.003908	0.740802	0.493272	0.590453	0.541607	0.208655	0.560669
ENSMUST00000126746	11	3131888	3164597	2575	A	MALR	0	0.300057	0.466568	0	0.464054	0	0.291827	0.337171	0.980011	0.683719
ENSMUST00000127123	18	12168752	12189974	2278	G	MALR	3.47348	6.8648	4.54534	8.54785	7.44463	4.21637	6.64799	6.03609	7.6406	6.48796
ENSMUST00000127126	11	115581096	115582034	476	G	MALR	0.931271	1.01818	0.284232	1.30122	1.58786	1.31482	1.01696	1.02114	0.695099	0.861159
ENSMUST00000127209	11	30109871	30111359	742	A	MALR	0.016161	0.239662	0.406769	0.238143	0.127543	0.014084	1.15329	0.446598	0.055933	0.193226
ENSMUST00000127228	14	14116195	14117352	807	G	MALR	4.30161	3.45986	3.01896	3.12663	2.79736	3.37705	3.93257	3.95382	4.37829	2.76843
ENSMUST00000127380	9	107578887	107583519	785	T	MALR	0	0.697157	0	0.105415	0	0	0	0	0	0.277216
ENSMUST00000127464	3	105959508	105966092	1087	C	MALR	0.266543	0.019068	3.17088	0.037932	0.09503	0.011228	0.013555	0.007742	0.003846	0.005303
ENSMUST00000127530	11	102435306	102436064	540	A	MALR	11.1078	0.301062	0.254418	0.226756	0.113121	0.297593	0.088331	0.223966	0.471738	0.286207
ENSMUST00000127600	2	71748467	71750160	614	C	MALR	0.229758	0.481935	0	0	0	0	0	0	0.670138	0.345133
ENSMUST00000127613	7	141215875	141218000	992	G	MALR	0.394122	1.15194	2.0344	0.454397	0	0.628561	1.75914	1.18093	2.74345	3.28281
ENSMUST00000127632	4	134102619	134110194	794	G	MALR	0.076336	0.541455	0.212105	0.143138	0.07569	0.142732	0.160844	0.157298	0.262766	0.438805
ENSMUST00000127748	6	53815468	53820830	5362	C	MALR	0.952639	0.323125	1.72177	0.208447	0.062875	0.038948	0.009414	0.025281	0.020454	0.049354
ENSMUST00000127816	5	24402254	24406711	670	G	MALR	3.24073	0.005768	2.02349	0.006727	0.004166	2.17088	3.50814	3.25863	0.024525	0.373386
ENSMUST00000127833	4	140986873	141007330	3853	G	MALR	0.509597	4.74383	5.05153	2.78612	1.846	3.27949	2.11454	2.64911	3.18206	3.07689
ENSMUST00000127895	2	91270092	91274125	697	G	MALR	1.22804	1.17701	0.573161	0.650608	0.838215	0.987525	0.437612	0.986553	0.382188	0.86939
ENSMUST00000127963	X	94202880	94212862	722	G	MALR	0.772754	0.692585	2.28073	0.257718	0.559396	0.448419	0.398934	0.426859	0.47195	3.60533
ENSMUST00000127998	11	101317023	101320024	518	G	MALR	0.93814	1.11046	0.457162	1.60445	2.20191	2.40954	2.83343	2.16701	1.42029	0.820642
ENSMUST00000128003	8	70305698	70312990	830	G	MALR	3.65966	3.53674	3.93568	3.15653	3.41652	2.93248	1.8221	2.26348	3.61757	3.08299
ENSMUST00000128287	4	129189902	129197441	644	A	MALR	0.742052	11.7948	6.49651	5.44472	11.7404	9.31312	25.4626	14.294	10.711	10.0461
ENSMUST00000128293	7	12965867	12973799	4306	A	MALR	0.006315	0.620553	1.05184	1.29733	1.15998	0.720719	0.060406	0	0.556561	0
ENSMUST00000128367	2	180472429	180474852	2062	C	MALR	0.744558	0.933241	0.20956	0.031846	0.084454	0.137033	0.354796	0.460495	0.231652	0.240096
ENSMUST00000128447	11	94650576	94653671	567	A	MALR	2.40573	3.17819	0	0.885251	2.91891	3.44894	0.031508	1.22127	2.24583	2.93318
ENSMUST00000128596	2	164834073	164836472	763	G	MALR	11.9833	23.3468	33.5302	14.1165	9.23851	5.11113	12.6369	11.7131	29.7184	29.619
ENSMUST00000128621	1	63730643	63752538	2602	G	MALR	1.01295	1.05669	0.676809	0.892392	1.12818	1.22523	1.17651	1.14927	0.939618	1.12627
ENSMUST00000128663	2	34893784	34904152	2970	T	MALR	0.675605	0.844198	0.705569	0.626469	0.441375	0	0	1.58992	0	1.48151
ENSMUST00000129159	6	124821775	124823469	391	G	MALR	0.256634	0.632182	0.18655	0.051458	0.376085	0.294536	0.607232	0.325245	0.311631	0.355841
ENSMUST00000129173	10	127003135	127020778	2906	G	MALR	0	0	0.357305	8.48051	7.6941	7.45095	4.31027	1.98664	0.722689	0.504527
ENSMUST00000129335	12	83795439	83842343	1952	T	MALR	0.340335	0.969545	0.154116	0.341909	0.199202	0.249822	0.15442	0.189401	0.39681	0.402614
ENSMUST00000129446	6	124961158	124965408	603	A	MALR	17.2752	21.3593	9.47357	30.8525	31.8219	30.9219	1.59913	39.0333	35.7843	22.6955
ENSMUST00000129456	10	11281330	11298052	5057	G	MALR	0.101948	13.3415	5.00526	6.21288	5.6729	5.70187	4.09573	7.01084	11.2706	8.94615
ENSMUST00000129466	9	67032220	67049118	1118	A	MALR	0.567155	1.31304	6.83049	1.76462	1.31146	1.19945	2.28757	2.87177	2.9057	1.85189
ENSMUST00000129489	2	12347263	12419444	2301	G	MALR	0.527735	3.42322	2.39508	8.90823	5.37086	2.61394	1.57855	1.74236	3.14354	0
ENSMUST00000129523	17	24158342	24163310	618	C	MALR	0.30025	3.41506	0.120401	0.149744	0.999851	0.930835	1.92954	1.43823	5.20281	5.55608
ENSMUST00000129527	4	89235699	89272587	1180	T	MALR	0	0.080495	0.499795	0.834223	1.10728	0.231781	0.634805	0.462136	0.037851	0
ENSMUST00000129726	11	103196801	103197876	446	A	MALR	0.400913	0.167517	0.353805	0.031245	0.23511	0.131952	0.071817	0.617817	0	0.061238
ENSMUST00000129959	8	25698528	25708080	2228	A	MALR	0.073138	0.314746	1.34878	0.069441	0.150634	0.164949	0.365757	0.348533	0.472191	0.33993
ENSMUST00000129988	4	7560688	7573801	1074	C	MALR	0	0	0.595456	0.034351	0	0	0	0	0	0
ENSMUST00000129992	11	67966490	68203770	545	A	MALR	0.99296	1.98841	1.12739	2.72209	1.8023	1.09483	1.86688	1.02342	0.800664	0.983459
ENSMUST00000130072	9	35204208	35210954	2759	T	MALR	0.773134	0.842171	0.975652	0.62257	0.50961	0.678688	1.73527	1.34882	0.822788	1.04584
ENSMUST00000130139	7	104344940	104353349	804	A	MALR	0.193197	2.53217	2.82532	1.36676	0.950436	0.755765	0.432559	1.14167	2.73916	3.26107
ENSMUST00000130402	7	141491489	141492960	574	A	MALR	1.35926	0.419778	0.918389	0.887868	0.633162	0.266067	0.889588	0.544641	0.172609	0.244648
ENSMUST00000130992	17	35235088	35237805	520	G	MALR	0.084933	0.558824	0.069961	0.483867	0.186318	0.075005	0.118997	0.085863	0.074356	0
ENSMUST00000131030	3	89745645	89747211	478	G	MALR	0.361547	0.564784	0.476804	0.439077	0.345319	0.34499	0.220616	0.165993	0.708753	0.599741
ENSMUST00000131131	17	6740837	6742821	639	G	MALR	1.17954	4.31073	0.742232	1.14764	3.28453	2.81275	5.59094	2.62339	1.10028	2.9145
ENSMUST00000131289	5	45500339	45504800	463	C	MALR	25.4118	12.7162	0.606787	8.79443	10.2102	10.7637	12.4204	11.3519	9.14112	8.49997
ENSMUST00000131435	2	127238092	127239960	730	T	MALR	0.962688	0.595622	0.99332	0.392416	0.544486	0.573858	1.51414	0.613611	0.737922	0.618758
ENSMUST00000131534	2	34811839	34826311	1926	G	MALR	0	0	0	0	3.90909	0	0	0	0	0.713327
ENSMUST00000131682	8	88157065	88158745	686	C	MALR	0.125244	0.233809	0.533931	0.135886	0.278614	0.33371	0.181604	0.893461	0.928675	0.20645
ENSMUST00000131700	8	84689269	84696924	1096	T	MALR	0.136273	0.707879	0.35704	0.142927	0.530202	0.593702	0.599811	0.775981	0.365523	0.520598
ENSMUST00000131732	1	127996853	128018693	606	T	MALR	0	0.038457	0.029098	0.046272	1.45582	0.095991	0.054985	0.035236	0	0
ENSMUST00000131766	17	24162220	24163693	1223	G	MALR	0.43492	0.911941	0.391086	0.184077	0.370471	0.536892	0.756608	0.445099	0.890479	0.973065
ENSMUST00000131788	1	75192160	75199387	3416	G	MALR	1.30058	0.907724	1.00151	0.91384	0.878576	0.66695	0.445367	0.662524	1.07761	1.22387
ENSMUST00000131793	4	139192939	139239171	351	C	MALR	0.619081	1.17278	0.559351	0.493763	0.88416	0.511196	1.28608	1.79701	0.677245	0.262113
ENSMUST00000131837	7	13035259	13037647	845	A	MALR	14.7171	13.9984	19.0615	38.6126	9.44705	0.189679	0	1.06052	18.2562	14.0011
ENSMUST00000131864	4	101292414	101321745	341	C	MALR	0	0	0	0.973394	0.399463	0	0	0	0	0
ENSMUST00000131915	17	34906744	34908443	722	T	MALR	0	0.371112	0.395402	0.072133	0.380673	0.697954	0.174809	0.588935	0.260052	0
ENSMUST00000131921	11	79935850	79942264	643	T	MALR	0.546957	0.295495	0.223081	0.370583	0.445236	0.462056	0.263462	0.644775	0.488996	0.403389
ENSMUST00000131932	4	146161909	146195169	564	C	MALR	0.049328	0.540566	0	0	0	0	0	0	0.030416	1.06416
ENSMUST00000131951	16	97792332	97800302	3536	G	MALR	2.22894	2.4217	2.49723	2.44228	2.61671	2.76054	3.01346	3.64531	2.25794	2.10153
ENSMUST00000132030	4	129548895	129555848	774	T	MALR	0.200997	0.115508	0.610768	1.00564	2.04236	2.35218	2.43071	0.424888	0.313758	0.21613
ENSMUST00000132040	11	101770354	101772181	877	G	MALR	0.167608	0.150321	0.052077	0.07814	0.100391	0.141247	0.054586	0.036067	0.620649	0
ENSMUST00000132054	2	119935188	119938751	737	T	MALR	0.493158	4.76328	1.01251	0.645686	2.49025	1.31753	2.27639	5.51321	3.59431	2.89426
ENSMUST00000132118	1	120113290	120121017	600	A	MALR	0	5.05333	1.26246	0	0.159423	0.879386	3.27392	0	1.71455	0
ENSMUST00000132158	1	162570515	162599084	2744	A	MALR	0.724601	1.10709	6.15466	1.8722	1.61295	2.60256	1.41096	1.31096	1.90364	2.04623
ENSMUST00000132188	1	91411483	91413208	1395	A	MALR	0	1.00328	6.5549	2.12736	2.2649	0.894065	1.39594	0.262863	0.451127	0.781826
ENSMUST00000132193	7	30308788	30314303	1106	A	MALR	1.84701	3.92881	2.43953	0.745963	1.73619	1.86444	0.915872	1.69266	2.27603	7.33919
ENSMUST00000132306	4	115737780	115753932	2364	G	MALR	0.141933	0.841529	0.492883	0.400972	0.433408	0.482476	0.40655	0.500754	0.228979	0.316192
ENSMUST00000132313	10	81346051	81350369	2494	G	MALR	4.31307	9.09602	5.33954	3.75667	3.87357	3.56074	7.68924	9.22366	8.25794	8.35152
ENSMUST00000132314	2	112241972	112242761	676	C	MALR	0.035356	0.125901	0.530848	1.93419	3.37089	3.43108	2.76001	1.21463	0.132052	0.349522
ENSMUST00000132437	X	74282772	74289158	761	G	MALR	0	0	0	0.151521	0.549799	0.073735	0	0.009912	0	0.24341
ENSMUST00000132446	11	6619586	6620445	600	A	MALR	1.35884	11.1574	1.6975	10.6447	16.1931	15.815	14.5962	10.3099	7.77042	6.93741
ENSMUST00000132454	5	139474920	139478943	373	G	MALR	0	0.427757	0.193313	0.171919	0.203726	0.135708	0.423162	0.175005	0.684025	0.57497
ENSMUST00000132486	5	30119899	30120305	321	T	MALR	0.09198	0.37129	0.516733	0.131785	0.13757	0.243956	0.09478	0.330319	0.138824	0.139049
ENSMUST00000132500	8	83900735	83939987	5697	T	MALR	0	0	0	0	2.86635	0	0	0.015421	0	0
ENSMUST00000132600	2	104704950	104712166	627	G	MALR	3.70043	6.70568	3.02586	2.63722	1.8684	1.71442	2.21491	1.63099	2.56969	3.80738
ENSMUST00000132628	18	56562593	56580300	748	A	MALR	0	0	0	0	0.5027	0	0	0	0	0.463696
ENSMUST00000132651	6	87913958	87915003	565	C	MALR	0.09134	2.01768	0.263336	0.553667	1.33163	1.1393	1.03464	1.43385	1.0034	1.68939
ENSMUST00000132690	4	117496452	117500602	658	G	MALR	0.102241	0.55343	0	0.031397	0.122432	0.457634	0.183268	0.384206	0.421431	0.553545
ENSMUST00000132709	5	151646967	151651195	902	C	MALR	0.16702	1.5091	0.588054	0.125283	0.223376	0.495998	0.580068	0.571083	0.618692	0.745072
ENSMUST00000132727	2	131191350	131192102	450	G	MALR	0.125426	0.176049	0.406014	0.400615	0.565221	0.230843	1.33105	0.12582	0.23686	0.23542
ENSMUST00000132773	2	127138772	127143442	3421	G	MALR	2.03359	1.59872	2.57899	7.13331	6.18082	5.6747	4.37688	5.50591	2.0346	1.67097
ENSMUST00000132785	5	122354409	122362237	526	A	MALR	0.2529	0	0	0.74257	0.176599	0	0	0.214777	0	0.328666
ENSMUST00000132825	17	70846295	70851131	519	C	MALR	2.33036	3.52428	0.176448	0.134527	0.297059	0.096945	0.036325	0.46787	1.18209	1.0152
ENSMUST00000132868	4	117164677	117165410	627	A	MALR	0.266343	0.253534	0.217284	0.190622	0.192458	0.332316	0.313278	0.504304	0.245551	0.277012
ENSMUST00000132890	1	171273515	171276894	3259	T	MALR	0.822623	0.850364	1.31491	0.963941	1.47672	1.0019	1.02438	0.971452	1.41097	1.20677
ENSMUST00000132899	8	69832662	69872292	818	A	MALR	0.242355	0	0.400268	0	0.31981	0	0	0.267069	0.589513	0
ENSMUST00000132947	5	150805229	150810480	3150	C	MALR	3.94658	1.19706	1.52363	1.68362	1.02674	1.33614	1.39693	1.38536	1.37835	1.62393
ENSMUST00000133054	11	97029952	97031206	602	C	MALR	0.192271	0.465281	0.322967	0.530389	0.807209	0.541728	0.729218	0.736534	0.654917	0.871421
ENSMUST00000133126	2	27010013	27018421	410	G	MALR	0.049281	0.020667	0.249914	0.59995	0.364701	0.551719	0.474602	0.174189	0.060497	0
ENSMUST00000133131	11	106256154	106263120	1384	A	MALR	10.1834	10.8047	4.34919	10.7661	8.70113	9.69619	6.21658	7.78933	7.48969	7.55434
ENSMUST00000133156	17	71240606	71244830	813	C	MALR	0	0.197568	0.563372	0.10357	0.063319	0.02399	0.331221	0.132243	0.122595	0.365047
ENSMUST00000133167	9	44777942	44782207	803	T	MALR	0.684788	0.860346	0.557563	0.297562	0.400447	0.273993	0.453109	0.744601	0.622616	0.845558
ENSMUST00000133168	16	44370024	44385706	1980	G	MALR	1.28193	8.75404	1.83242	0.725779	0.796307	3.04221	2.05346	5.92859	9.57355	2.18636
ENSMUST00000133175	19	21276040	21280971	4258	T	MALR	0.247403	0.444778	1.14484	0.540346	0.572479	0.463025	5.61844	0.726526	0.702955	0.437183
ENSMUST00000133266	2	79639182	79672966	4788	A	MALR	0	1.71132	0.060917	5.13007	0.025507	0.069815	0.145144	2.48643	0.099638	0.233334
ENSMUST00000133394	X	73483602	73492746	822	C	MALR	0	0	10.4161	2.99103	0.503605	0.055932	0.210392	0	0	0
ENSMUST00000133404	6	86682676	86684517	370	T	MALR	0.371838	0.400384	0.368184	0.50639	0.505434	0.21327	1.03311	0.492123	0.806953	0.217486
ENSMUST00000133455	4	98793768	98798900	2248	A	MALR	3.00766	3.42586	0.098054	0.227684	0.238811	0.186346	0.234409	1.34614	2.54405	3.24145
ENSMUST00000133458	10	128545338	128547725	560	A	MALR	0.401727	0.464059	0.249348	0.475114	0.64157	0.213212	0.327989	0.652615	0.16402	0.246892
ENSMUST00000133461	13	98309898	98311515	837	C	MALR	7.62609	4.38465	3.10253	5.17974	4.66164	5.78776	12.0649	2.73418	3.39139	7.60301
ENSMUST00000133589	16	91664220	91672141	731	T	MALR	0.600313	9.97707	0.97533	1.813	4.22284	4.35521	0.540151	1.0232	1.27783	1.42615
ENSMUST00000133630	7	143021784	143053417	2477	G	MALR	0.320537	0.655552	1.1906	0.168269	0.169748	0.133584	0.058223	0.094088	0.052833	0.134988
ENSMUST00000133652	11	59836638	59839812	524	C	MALR	0.456338	0.838997	1.245	1.03274	1.90465	1.36652	1.23188	0.976734	2.39728	0.781839
ENSMUST00000133783	12	80945520	80950503	2912	A	MALR	1.75323	1.61994	1.06416	1.29202	1.64406	1.13654	0.353227	1.08158	1.54245	1.75013
ENSMUST00000133828	2	18672435	18674635	789	T	MALR	0.185084	0.377915	0.325107	0.099055	0.227914	0.015845	0.651983	0.098516	0.136959	0.204626
ENSMUST00000133845	5	100762447	100798468	2953	T	MALR	0.179303	0	0.023225	0	0	0	0.166749	0.581217	0.422893	0
ENSMUST00000133967	11	69838514	69839613	417	A	MALR	13.9138	14.2356	12.4668	6.14446	3.00804	4.38951	12.1899	6.72445	8.33628	5.55816
ENSMUST00000133992	4	129197115	129210578	827	A	MALR	0.168372	0.07657	0	0.130967	0.173556	0.541933	0.111063	0.358593	0	0.371556
ENSMUST00000134005	X	101416383	101419860	512	G	MALR	0.328766	0.259213	0.403291	0	0.093137	0.135063	0	0.095937	0.253045	0.513643
ENSMUST00000134056	7	143709051	143756985	628	A	MALR	0	0	1.28604	0	0	0	0	0	0	0
ENSMUST00000134230	11	50378301	50385923	1712	G	MALR	6.53148	12.8369	8.41764	10.8871	18.9966	9.53815	11.9217	17.8905	20.8265	7.61518
ENSMUST00000134262	16	33885026	33910585	625	G	MALR	0	1.0181	5.69068	4.13375	7.29108	0.87956	3.82501	2.51426	0.126415	0.942874
ENSMUST00000134267	11	5099433	5103349	709	A	MALR	0.40793	0.746084	0.325593	0.191989	0.252429	0.38814	0.559098	0.410505	0.597543	0.743279
ENSMUST00000134281	5	118193572	118229145	770	A	MALR	0	0.276646	0.476922	0.064814	0.101895	0.216158	0.441425	0.611069	0.503411	0.656569
ENSMUST00000134286	6	91256404	91263398	749	G	MALR	0.048416	0.269262	10.4899	1.94223	2.92323	1.87031	4.23856	1.63249	0.156413	0.115112
ENSMUST00000134351	2	32258096	32260061	789	C	MALR	0.83006	2.43635	2.1472	1.99481	2.66489	2.32201	2.37738	2.46918	2.01424	1.18751
ENSMUST00000134356	8	116889615	116921446	410	A	MALR	0.550466	0.287938	0.489466	0.325566	0.566664	0.426349	0.320802	0.469632	0.22827	0.235636
ENSMUST00000134383	16	94668896	94679521	2557	A	MALR	0.76739	0.208955	0.117938	0.083021	0.075859	0.106825	0.308254	0.069347	0.084655	0.092267
ENSMUST00000134433	9	118040579	118060484	2492	G	MALR	0.546944	1.48879	2.12652	1.00707	1.19297	1.03142	1.56992	2.33085	2.10557	1.33561
ENSMUST00000134436	11	96918941	96922493	2802	A	MALR	0	0.427137	0.125721	0	0	1.34997	0.032686	0.015633	0.501949	0
ENSMUST00000134548	4	119246639	119248372	710	C	MALR	0	0.784458	6.92698	0.946745	2.14936	0.31434	6.41917	0	8.36863	0
ENSMUST00000134632	5	129020202	129020788	226	G	MALR	9.5e-05	0.485116	0.710352	0.114899	0.678113	0.497005	1.58967	0.721437	0.595415	0.265709
ENSMUST00000134641	2	74521333	74578931	2108	A	MALR	0.573181	1.26778	3.76292	0.792347	0.681278	3.06762	1.80419	1.33927	1.29946	1.39461
ENSMUST00000134669	11	102403791	102407508	940	A	MALR	10.0555	9.4327	2.14677	4.88225	5.57209	6.26057	7.4852	8.85554	7.33909	8.21918
ENSMUST00000134700	11	70235206	70236904	536	T	MALR	0.744451	0.222734	0	0.09992	0.3497	0.217173	0	0.40081	0	0
ENSMUST00000134704	1	63555174	63566910	642	T	MALR	0.418465	0.765607	0.667927	0.594884	0.868243	0.498277	0.532838	0.78844	0.642789	0.644231
ENSMUST00000134713	4	133221534	133224242	824	G	MALR	0.090978	0.055743	0.071721	0	0.014508	0.1909	1.1687	0.472094	0.637826	0.699955
ENSMUST00000134719	5	122172732	122174675	825	T	MALR	0.903203	0.32952	1.00939	0.528073	0.37012	0.684726	0.519226	0.62863	1.5959	2.8168
ENSMUST00000134726	4	81279338	81295584	1761	C	MALR	0	0	0	0	1.46331	0	0	0	0	0
ENSMUST00000134727	4	62383654	62408642	4321	C	MALR	6.55782	4.47258	3.85826	4.37769	5.30005	5.46873	4.32654	5.46674	3.90837	3.77784
ENSMUST00000134745	11	75732913	75764623	594	C	MALR	0.97563	1.83813	3.30387	1.06526	1.18462	0.70043	3.89405	21.1535	20.309	23.4893
ENSMUST00000134757	X	48623578	48662294	1849	G	MALR	0.060212	0	0.465562	0.029012	0	0	0	0.978965	0.004514	0.031214
ENSMUST00000134763	11	107226257	107348130	642	C	MALR	0.577521	0.604499	0	0	0	0	0	0	0.317201	0.397231
ENSMUST00000134769	11	115184978	115187276	383	C	MALR	0.310282	0.348388	0.508215	0.279084	0.253107	0.711463	0.484908	0.8017	0.24837	0.428824
ENSMUST00000134782	4	41221589	41251619	726	C	MALR	0.039588	0.06719	0.029257	0.090268	0.180886	0.495578	0.015077	0.199062	0	0.508053
ENSMUST00000134788	3	8931139	9004478	666	T	MALR	0.148179	0.675824	0	0	0	0	0	0	0	0
ENSMUST00000134807	11	93875383	93876143	663	A	MALR	0.703869	0.719461	0.305031	1.51949	0.604206	0.954311	1.28724	1.4122	1.31296	0.547463
ENSMUST00000134821	19	6134374	6141140	2301	C	MALR	8.02452	5.50426	8.85612	3.80076	5.22212	4.07341	8.95291	8.96605	7.53487	8.04045
ENSMUST00000134851	6	87844000	87851059	982	C	MALR	0.992133	1.65784	1.06139	2.29283	2.63689	2.50656	3.60091	2.44366	1.30663	2.09947
ENSMUST00000134896	11	58104366	58111369	747	C	MALR	1.67873	2.17526	0.778133	1.2196	1.27283	0.646617	1.19285	2.06419	1.96323	0.489713
ENSMUST00000135007	17	70844981	70847170	1289	C	MALR	25.4369	30.1592	3.36627	0.669827	2.59806	4.28464	3.4572	10.1593	21.1003	16.913
ENSMUST00000135070	19	3896050	3907112	2405	T	MALR	0.444395	0.036204	1.67796	0	0.195371	0	0.097438	0.848893	0	0.653219
ENSMUST00000135081	11	60789596	60793173	450	C	MALR	11.1359	5.62216	1.19865	7.3235	5.86188	5.60907	5.93051	6.15937	3.89446	7.9086
ENSMUST00000135164	4	116991076	116994364	1174	A	MALR	0.556009	1.06315	0.631412	0.407145	0.454904	0.309265	0.036141	0.219978	0.644996	0.824369
ENSMUST00000135192	1	172082529	172122325	4589	C	MALR	32.9406	3.41824	2.57841	0.374356	10.5523	1.82947	0.890143	40.9564	0.567768	1.30345
ENSMUST00000135195	10	21996591	21998240	640	C	MALR	1.60458	2.53541	0.290653	0.157113	0.004413	0.254942	0	0.006422	0.955095	1.93957
ENSMUST00000135308	2	22941808	22947210	873	T	MALR	0.142155	0.437956	0.247923	0.232507	0.187994	0.316741	1.13548	0.504535	0.48696	0.466901
ENSMUST00000135344	5	136083998	136111855	3037	G	MALR	0	0.252911	0.682056	0.225471	0.006116	0.783601	0.334842	0.299089	0.456909	0.781752
ENSMUST00000135395	9	62342075	62377672	917	G	MALR	156.87	75.9717	34.3102	77.357	97.2664	133.546	140.959	123.501	120.632	122.852
ENSMUST00000135469	2	72285728	72407502	6651	A	MALR	0	3.03317	8.89855	5.85037	5.61686	4.63346	7.90935	7.24182	4.25312	2.42047
ENSMUST00000135514	9	120114850	120122195	985	T	MALR	0.103888	0.373444	0	0.621959	0.092193	1.3351	0.081889	0.157471	0.022611	0.09175
ENSMUST00000135531	9	55224232	55283572	2086	C	MALR	1.54856	0.721182	0.079011	0.253837	0.291024	0.225915	0.091502	0.417544	0.614986	0.841518
ENSMUST00000135541	7	4740153	4742088	394	C	MALR	0.176412	1.44846	0.418163	0.115227	0.159846	0.345213	1.24439	1.69022	1.4841	0.248674
ENSMUST00000135555	2	121173651	121184476	635	T	MALR	0	0.134466	0.182975	0.133727	0.293916	0.134562	0.45882	0.513639	0.152573	0.18678
ENSMUST00000135585	4	129328649	129335083	389	C	MALR	0.159279	0.218242	0.146845	0.493313	0.325412	0.222868	0.407558	0.184937	0.182026	0.722043
ENSMUST00000135649	7	126763277	126764360	477	G	MALR	1.70694	0.621046	1.12036	0.081243	0.27333	0.351651	0.560853	0.102679	0.567273	1.55977
ENSMUST00000135762	1	93755045	93788179	4174	T	MALR	0.399218	1.01291	1.67885	0.522107	0.759861	0.836549	5.63414	1.60611	1.62341	1.5906
ENSMUST00000135768	9	35558595	35567138	2140	G	MALR	0.002801	1.98895	0.047572	0.195773	0.025477	0.434126	0.091626	0.200703	2.20952	0.227057
ENSMUST00000135797	14	40998873	41003104	779	G	MALR	0.184122	0.14337	0.730207	0.269881	0.04454	0.208957	0.319804	0.393939	0.517128	0.524525
ENSMUST00000135837	4	152311557	152313403	773	G	MALR	0.156348	0.293153	0.14701	0	0.062578	0	0.254201	0.183977	0.340741	0.561535
ENSMUST00000135912	8	45336717	45358865	4801	C	MALR	0	0.003739	2.04646	0.699188	0.491811	0.220142	0.059637	0.027102	0	0
ENSMUST00000135916	11	70026824	70030991	400	T	MALR	0	0.003113	1.70945	0.362049	0.267266	0.160128	0.007498	0.011451	0.169322	0.177824
ENSMUST00000135927	2	91211621	91236960	1583	A	MALR	0	0.638137	0	0.00073	0.348482	0	0	0	0	0
ENSMUST00000135960	3	99141072	99219203	3450	G	MALR	0.006739	0.01967	1.20423	0	0.027038	0	6.5e-05	0.001693	0.038474	0
ENSMUST00000135964	17	8320548	8327062	362	C	MALR	0.454215	0.926754	0.498166	2.02725	1.77432	1.04534	1.14935	2.03371	1.06007	0.916497
ENSMUST00000136056	X	74297262	74302514	791	G	MALR	0.154063	0.720301	0.033001	0.933313	0.080328	0.073784	0.708087	0.110197	1.09321	0.660075
ENSMUST00000136093	X	20425788	20494586	1148	G	MALR	0.046514	0.898318	0.319989	0.40618	0.862138	0.601349	1.05927	0.596244	0.568942	0.247783
ENSMUST00000136199	11	100584340	100591028	573	G	MALR	2.46533	2.38459	5.09117	1.00844	1.49633	1.12963	0.394581	2.20126	3.51267	5.37067
ENSMUST00000136203	19	46034051	46036000	894	C	MALR	1.33455	2.33933	1.38722	1.05186	0.807014	0.997744	1.53673	4.36494	1.84986	1.21909
ENSMUST00000136284	11	78512388	78513980	477	G	MALR	0.070608	1.22953	0.955367	2.05	2.04196	1.69182	0.443404	2.52507	1.12112	1.0052
ENSMUST00000136309	4	145510791	145534919	592	T	MALR	0.757492	2.0827	0	0.014175	0	0.017566	0.030798	0.100062	0.227337	0.297645
ENSMUST00000136327	4	133965501	133967894	767	C	MALR	0.812327	1.51229	0.923773	1.14894	1.23818	1.15436	1.3883	0.737896	1.00995	1.29433
ENSMUST00000136348	X	48341358	48408049	7431	G	MALR	1.27474	1.35195	1.66961	6.22291	7.55816	6.63277	0.019856	2.97005	0.020369	0.003178
ENSMUST00000136407	2	152848082	152854949	377	A	MALR	0.041079	0.104338	0.031438	0.209795	0.303907	0.055193	0.26702	0.657056	0.141538	0.066427
ENSMUST00000136415	X	139821704	139854991	3034	G	MALR	0	0	0.493589	0.773691	1.10272	0.787247	0.929085	0.121503	0.320228	0
ENSMUST00000136466	4	123127320	123136898	854	A	MALR	31.38	4.73845	10.9181	5.28215	8.24098	11.6732	3.30281	4.74056	13.6953	4.05559
ENSMUST00000136470	11	53372580	53375710	598	G	MALR	0.001047	7.70912	0.00246	0.004698	0.203549	0.004011	0.194131	0.216076	0.301776	0.01147
ENSMUST00000136478	9	78470393	78473833	441	C	MALR	0.588276	0.322809	0.529667	0.491001	0.215332	0.144048	0.58527	0.726535	0.323781	0.305131
ENSMUST00000136559	6	34307623	34317441	3249	G	MALR	1.31547	2.04404	0.337963	1.26706	2.09441	2.25075	1.51388	1.7136	0.950448	1.2441
ENSMUST00000136563	4	34614969	34625443	366	G	MALR	0	0.134828	0.01657	0.060755	0.705946	0.490462	0	0.034038	0	0.155694
ENSMUST00000136585	13	6620890	6636650	624	A	MALR	3.86088	3.79082	0.22444	0	0.302439	0.518072	0.813055	1.82126	2.20411	2.63199
ENSMUST00000136590	2	180967267	180982446	2266	G	MALR	0.04126	0.17057	0	2.80334	0.27817	0	0	0	0	0
ENSMUST00000136635	14	26422450	26442824	878	A	MALR	0.003177	4.32827	0	0	0	0	0	0	0	0
ENSMUST00000136730	4	44129424	44167648	1607	A	MALR	0	0.040053	0.547404	0.016134	0	0.00827	0.019816	0.084234	0.001535	0
ENSMUST00000136738	5	110265237	110266035	617	A	MALR	0.364728	0.808687	0.266583	0.845424	0.644524	0.55762	1.38921	1.74903	1.24007	1.35603
ENSMUST00000136740	9	59750896	59928866	12208	C	MALR	0.073859	0.108026	0	0.849615	0.017788	0.057777	0	0.043782	0.031236	2.72269
ENSMUST00000136768	4	41769467	41773601	552	T	MALR	0.014412	0.172755	0.383774	0.310271	0.1024	0.174204	0.149435	0.233973	0.118611	0.502763
ENSMUST00000136774	11	115892595	115895136	1767	T	MALR	0.825418	1.08211	0.721598	0.406861	1.39781	0.613641	0.381601	0.677959	3.20248	1.0025
ENSMUST00000136839	2	170511445	170518862	448	A	MALR	78.4978	35.5571	20.7259	69.9379	62.4052	61.6462	45.3018	52.5307	39.7968	38.2645
ENSMUST00000136872	2	90847155	90866810	2583	A	MALR	5.91575	11.789	7.50884	10.0982	8.73285	11.6511	13.6385	10.2137	12.5479	10.1261
ENSMUST00000136933	2	155846894	155930060	2403	T	MALR	0.302397	0.254508	2.46746	1.33864	2.28418	1.94748	0.048463	0.065941	0.079639	0.992918
ENSMUST00000136972	2	26383564	26385609	399	G	MALR	0.923851	0.222899	0.74766	0.326224	0.812136	0.384637	0.38741	0.57036	0.655196	1.56331
ENSMUST00000137059	14	122478100	122479050	763	C	MALR	0.835082	1.16179	0.612256	0.239646	0.459774	0.208034	0.125889	0.32783	1.45894	1.18005
ENSMUST00000137095	19	6346549	6353840	1449	C	MALR	1.83785	0.751138	0.598955	0.305896	0.300609	0.37513	0.361028	0.453209	0.470975	0.960383
ENSMUST00000137104	9	113659635	113662414	569	A	MALR	2.2557	3.14164	5.492	5.19679	5.7981	3.0973	8.41445	5.01459	5.06023	3.8411
ENSMUST00000137152	2	160960064	160964796	760	A	MALR	0.481941	0.311432	0.047774	0.009402	0.206882	0.008179	0.310027	0.584535	0.647415	0.585941
ENSMUST00000137197	1	150563527	150993051	16448	T	MALR	0	0	0.544929	0	0	0	0	0	0	0
ENSMUST00000137224	6	117841181	117845519	762	G	MALR	0.852422	0.102623	0.657193	0.176361	1.15691	1.37918	0.175503	0.567095	0.417607	0
ENSMUST00000137240	2	30078754	30091022	3428	T	MALR	0	0.000144	0.640455	0.563513	0.000278	0.000158	0	0	0.000304	0.437832
ENSMUST00000137246	4	40722930	40731759	909	G	MALR	70.5221	19.4985	11.0617	22.9836	25.4878	25.9702	11.328	18.9184	15.6984	13.6924
ENSMUST00000137390	2	103773001	103776008	566	G	MALR	10.6876	20.5837	7.81482	12.2285	18.3436	14.6294	17.6718	19.1139	15.2777	16.5377
ENSMUST00000137463	2	156833049	156839820	870	A	MALR	0.388759	1.58519	0.584068	1.75134	0.000685	1.53883	0.527071	1.46711	0.345768	0.804533
ENSMUST00000137664	X	101296569	101297387	445	A	MALR	0.597911	0.122371	0.260523	0.138612	0.113764	0.158334	0.098957	0.14394	0.010328	0.311892
ENSMUST00000137707	4	134811194	134853149	1570	T	MALR	0.593079	0.946121	0.029137	0.768587	0.088922	0.00139	0.003206	1.20292	0.454059	0.071289
ENSMUST00000137709	2	35182129	35184050	654	T	MALR	0.183957	0.192875	0.540789	0.142178	0.110493	0.164814	0.546206	0.300565	0.234106	0.211156
ENSMUST00000137737	X	134625058	134625744	686	T	MALR	0.234283	0.928439	0.131039	0.341426	0.53117	0.517746	0.274569	0.661423	0.317068	0.278034
ENSMUST00000137744	5	34636029	34637060	799	C	MALR	0.940748	2.0445	1.7728	1.22272	1.52044	1.31454	1.76626	1.76431	1.88117	1.87961
ENSMUST00000137754	11	115415818	115418741	462	G	MALR	2.84273	1.36247	2.53181	0.838502	1.5777	1.17687	3.58998	2.43088	1.49682	2.1895
ENSMUST00000137758	1	97706048	97715149	4052	C	MALR	0.919067	1.52965	1.38647	1.85034	1.33831	0.4429	2.12895	2.15605	0.952797	2.40822
ENSMUST00000137779	11	67058327	67067070	2634	A	MALR	0.884205	0.879048	0.39346	0.56008	0.60553	0.88495	0.467247	0.574113	0.513191	0.673846
ENSMUST00000137799	3	95006837	95015437	4140	T	MALR	0	3.34992	2.95245	0	0	0	0.001389	0	0	0
ENSMUST00000137814	2	26387126	26389267	719	G	MALR	0.664795	1.09649	0.455874	0.183483	1.54528	0.942698	0.318851	1.17434	2.98511	0.503222
ENSMUST00000137857	10	76207976	76237857	1956	C	MALR	0.225294	0.186983	2.2764	0.263798	0.028097	0.125908	0	0.044353	0.352295	0.237582
ENSMUST00000137863	16	32900224	32905638	715	G	MALR	0.757308	0.772819	1.86211	0.846186	0.742516	0.79245	3.47062	0.623611	1.55522	0.74195
ENSMUST00000137911	4	107262467	107279932	362	C	MALR	0.255372	0	0.509901	0	0.488824	0.332888	0.475809	0	0.120829	0.094766
ENSMUST00000137949	7	101897388	101898578	707	T	MALR	0.369137	0.461558	0.569614	0.270713	0.410623	0.283755	0.218622	0.366262	0.411037	0.623805
ENSMUST00000138000	2	32247573	32251771	873	A	MALR	1.28703	1.58624	0.357003	0.273767	0.577499	1.85035	0.700897	0.446992	1.10149	2.14382
ENSMUST00000138024	1	33719909	33742557	4390	G	MALR	0	3.00015	0	0	0	1.66574	0	0.578307	0.253579	1.88829
ENSMUST00000138037	14	55604579	55610030	2334	A	MALR	4.71233	2.45858	1.38348	2.08282	0.751021	0	0	0	0.988343	2.29758
ENSMUST00000138045	4	139226961	139287089	723	T	MALR	0	0	0	14.8437	0	1.67308	6.53359	0	0	0
ENSMUST00000138054	16	84809407	84822886	652	A	MALR	9.61868	2.90809	0	0	0.699635	0.385269	0	0.002964	3.72624	3.21219
ENSMUST00000138190	17	23670322	23673871	575	C	MALR	1.00208	5.18053	1.29585	0.749988	1.75521	1.29227	1.7828	2.20583	1.4476	3.79649
ENSMUST00000138322	2	4752717	4802142	2855	A	MALR	0.03623	0.441429	0	0	0.024558	0	0.051515	0	0.498592	0.562357
ENSMUST00000138407	1	172082643	172093560	2968	T	MALR	0.014061	0.764055	0.628016	0.074926	0.190122	0.217467	0.338716	0.166323	0.179529	0.40885
ENSMUST00000138451	11	102434102	102434891	666	C	MALR	0.445185	0.403453	0.317104	0.235455	0.198262	0.360864	0.056197	0.130166	0.486077	0.561261
ENSMUST00000138453	7	13302812	13306011	654	A	MALR	1.82575	3.47567	1.28622	0.879477	1.79814	1.78361	5.62477	3.71439	5.18788	4.26905
ENSMUST00000138498	9	46283008	46294099	3404	A	MALR	6.80119	0.415036	0.275401	0.21997	0.361508	0.234704	0.352419	0.787668	0.81183	0.437954
ENSMUST00000138555	19	6400564	6404824	822	G	MALR	0	0	0	0.281371	0.286139	0.225777	0.363448	0.013943	0	0.538185
ENSMUST00000138560	16	91679828	91688703	1645	T	MALR	0	0.555338	0	0	0	0.521989	0	0	0	0.512088
ENSMUST00000138583	7	27924033	27929430	877	A	MALR	0.310442	0.591136	0.161152	0.145095	0.114335	0.15395	0.033428	0.020956	0.050869	0.019919
ENSMUST00000138632	4	118368753	118369639	602	G	MALR	0.174925	0.236728	0.154025	0.185651	0.153288	0.157408	0.344538	0.666532	0.351104	0.318374
ENSMUST00000138646	9	56089976	56128872	2809	A	MALR	2.3e-05	0.110458	1.96263	1.00822	0.030942	0.009542	0.13074	0.009979	0.173118	0
ENSMUST00000138709	17	12920117	12922732	764	A	MALR	3.4125	1.27872	0.887685	2.72337	1.35046	1.17449	0.145418	1.08171	0.991297	1.08808
ENSMUST00000138730	2	163820861	163829018	898	G	MALR	0	0.152824	1.18185	0.047714	0.023948	0.010052	0	0	0	0
ENSMUST00000138748	8	84969694	84971125	861	G	MALR	9.97863	15.489	24.6491	26.6297	39.2601	32.6925	40.8298	37.0118	24.9126	23.0898
ENSMUST00000138777	3	19188274	19215703	563	G	MALR	0.065799	0.021849	0.06859	0.026621	0.139479	0.048065	0.273945	0.076912	0.52723	0.034052
ENSMUST00000138897	19	10872134	10874737	612	G	MALR	0.439764	0.713901	1.0824	1.23334	1.24163	1.28029	0.998535	0.839599	0.1957	0.478038
ENSMUST00000138927	15	4026684	4153963	1727	T	MALR	0.660078	0	4.53857	1.41109	0.339106	0	0	2.7766	0	0
ENSMUST00000138941	6	83480309	83506821	821	G	MALR	3.71226	0	0	0	0	1.79687	0.721572	0.153262	0	0
ENSMUST00000138968	6	125113541	125114621	615	A	MALR	0.387874	1.34775	0.571294	0.423081	1.53865	0.830147	1.13881	0.620614	0.661979	0.850082
ENSMUST00000139029	6	4691428	4747070	815	A	MALR	0.328935	0	0.769145	0.362375	0	0.061239	0.033761	0.377238	0.293622	0
ENSMUST00000139069	4	151933744	151981222	2287	T	MALR	0.226722	0.840696	0.065373	0.464774	0.94551	0.846393	0.543286	0.522835	0.755943	0.132842
ENSMUST00000139073	11	6265307	6266392	525	G	MALR	5.9094	4.6297	1.08248	7.01857	5.90233	4.54209	2.37508	5.07475	3.3356	2.74818
ENSMUST00000139109	10	88472839	88503889	1438	G	MALR	2.81245	2.68112	5.9822	1.262	1.31895	1.4019	1.16707	2.54317	3.75678	2.52742
ENSMUST00000139153	3	88162960	88168785	499	A	MALR	0.466492	0.176651	0.410178	2.5811	2.1318	2.02715	0.343129	2.53561	2.58143	0.73713
ENSMUST00000139166	X	163953591	163958162	500	C	MALR	5.25331	17.9372	7.1785	12.8118	9.8288	13.0786	10.2338	13.8779	16.8283	13.95
ENSMUST00000139179	4	46543001	46601891	1381	T	MALR	0	0	1.153	0.146616	0.016487	0	0	0.099749	0	0
ENSMUST00000139297	11	106822025	106920275	2938	T	MALR	0	0.550263	0.3869	0	0.383685	0	0.675069	0	0.482994	0.150672
ENSMUST00000139308	4	62300342	62332294	3261	C	MALR	0	0	0.002489	0.695616	0	0	0.000406	0	0	8.16624
ENSMUST00000139410	11	77502479	77504832	1100	G	MALR	2.95647	2.71329	1.5077	1.03239	1.50507	0.897195	1.654	1.26731	2.485	2.18251
ENSMUST00000139448	6	128429735	128438677	2669	G	MALR	3.33235	16.7406	0.232872	12.6704	10.9753	11.88	12.0563	13.4096	25.4272	28.754
ENSMUST00000139545	8	12861565	12865570	809	T	MALR	0.080896	0.526921	0.164671	0.114982	0.192793	0.164634	0.34545	0.661804	0.65682	0.465411
ENSMUST00000139672	2	52221782	52256156	3549	C	MALR	0	0.515401	0	0	0	0	0	0	0	0
ENSMUST00000139673	2	167421742	167476999	4227	G	MALR	0	1.48873	0.764204	0	0.024213	0.26066	0.805101	0.007903	0.287983	0.061695
ENSMUST00000139813	11	118481122	118482946	671	C	MALR	0.880344	0.291568	0.855682	0.101269	0.161223	0.109522	0.759945	0.355585	0.251593	0.280588
ENSMUST00000139817	2	180725400	180737112	747	G	MALR	0.27535	0.502957	0.026985	0.120267	0.028047	0.134259	0.175599	0.375308	0.728012	1.22472
ENSMUST00000139829	11	102576444	102579275	792	T	MALR	0.70782	0.571552	0.297777	0.139209	0.125654	0.103278	0.070696	0.227805	0.365019	0.095474
ENSMUST00000139836	8	25720064	25724887	1531	G	MALR	0.439064	1.4461	5.26035	1.001	0.879845	0.990315	1.39293	2.42529	0.785392	2.4268
ENSMUST00000139844	19	3283055	3289179	668	A	MALR	6.63343	5.31837	3.10806	6.47679	5.61786	3.85235	10.0252	2.6979	0.319088	4.40798
ENSMUST00000139848	8	75213944	75224113	2807	C	MALR	0.226264	0.492576	0.206973	0.282851	0.079963	0.331531	0.915232	0.557405	0.54207	0.341526
ENSMUST00000139868	2	155708980	155716359	723	A	MALR	0.277355	0.478461	0.306799	0.315783	1.10626	0.603455	0.633022	0.601895	0.225293	1.46755
ENSMUST00000139901	17	65968013	65972394	621	T	MALR	0.155398	0.476878	0.495661	0.15866	0.256158	0.263152	0.074074	0.195938	0.311984	0.553729
ENSMUST00000139916	7	34154047	34157357	810	G	MALR	0.803789	1.20539	0.323208	0.589464	0.75189	0.716163	1.03642	0.931071	0.483717	0.560794
ENSMUST00000139927	2	167777467	167782569	348	C	MALR	0.112575	0	0.174482	0.30451	0.966361	0.420728	0.194695	0.719534	0.26331	0
ENSMUST00000139962	4	108623512	108626006	727	T	MALR	0.264727	0.69712	0.468979	0.020268	0.172848	0.484749	0.510141	0.606706	0.582902	0.637666
ENSMUST00000139974	11	94937686	94938103	335	G	MALR	0.180399	0	1.75828	0.148717	0	0.042306	0	0	0	0.159444
ENSMUST00000139981	9	80286281	80292611	691	C	MALR	0.531158	0.433838	0.036727	0.087123	0.18019	0.220317	0.152068	0.320602	0.263411	0.054659
ENSMUST00000139987	19	4125960	4132305	1482	T	MALR	0	1.1703	0.307131	0.151772	0.211974	1.19225	0.394391	0.35625	1.04181	2.60278
ENSMUST00000140025	7	141338956	141363020	3321	G	MALR	0.153679	0.693491	0.346708	0.019141	0.610549	0.016402	0.039508	0	3.11662	2.9344
ENSMUST00000140046	12	3426912	3454169	2891	A	MALR	0.068864	0.540723	0.095805	0.045428	0.089203	0.159818	0.214545	0.200448	0.332796	0.134413
ENSMUST00000140069	11	57795606	57801398	499	T	MALR	0.905872	0.200573	0.773134	0.732357	0.485653	0.305355	0.855955	0.473382	0.608828	0.841373
ENSMUST00000140087	5	110262161	110277267	749	T	MALR	0.310289	0.610293	0.029461	0.275902	0.31365	0.493815	0.160553	0.715564	0.390338	0.614651
ENSMUST00000140123	11	101411409	101417382	910	G	MALR	2.20624	4.26909	0.51981	1.44966	1.8512	2.93865	1.45017	3.56029	2.60775	3.29665
ENSMUST00000140131	6	125039760	125049002	1438	G	MALR	2.04588	1.48925	2.36922	2.02164	0.998868	0.571601	3.49321	0.69038	3.1135	4.378
ENSMUST00000140146	5	135995106	135996406	334	G	MALR	0.57876	0	0.051222	0	0	0	0	0.172216	0.024441	0
ENSMUST00000140204	X	38600578	38611833	497	G	MALR	1.52938	1.12783	2.0803	4.1566	4.18012	3.52752	4.18683	4.01816	2.85581	1.23175
ENSMUST00000140207	X	150572549	150588071	789	A	MALR	0.273999	0	0	2.94829	3.71418	2.00716	0	1.20736	1.56925	0
ENSMUST00000140223	4	141632467	141642195	807	T	MALR	0.837214	1.61161	1.43555	1.38237	1.71845	1.49364	1.42651	1.00054	2.30296	1.99849
ENSMUST00000140282	2	118872767	118874761	443	G	MALR	2.05713	1.32945	1.60714	0.192281	0.313579	0.309403	1.42389	0.383269	1.03402	1.38813
ENSMUST00000140296	5	100798743	100799689	254	G	MALR	0.032884	0.372294	0.176637	0.049561	0.024579	0.189865	0.614279	0.057356	0.001964	0.064906
ENSMUST00000140325	2	153014015	153015342	375	C	MALR	0	0.643006	2.72225	1.11352	1.27654	0.909656	2.93664	0.981908	0.764957	1.18451
ENSMUST00000140351	9	68653786	68664967	1419	T	MALR	0.82758	0.539029	0.046821	0.203556	0.20822	0.171501	0.111854	0.170079	0.181309	0.136715
ENSMUST00000140370	2	155643594	155663822	2022	G	MALR	0.111394	0.166303	0.156237	0.147541	0.159774	0.115255	0.578558	0.161305	0.160622	0.084986
ENSMUST00000140379	11	78179273	78180091	405	G	MALR	2.32676	2.0961	1.37501	0.391054	6.08559	2.39601	0.575418	1.02417	0.830939	1.54246
ENSMUST00000140419	19	4150543	4152808	732	A	MALR	8.02854	17.6721	17.193	9.64998	14.4056	14.1418	7.24367	19.0395	25.2231	17.8036
ENSMUST00000140471	10	77909303	77931779	3974	A	MALR	0	0	0	0	0.005063	0.001467	0	0.608797	0.509198	1.00999
ENSMUST00000140511	2	143950492	143955182	686	G	MALR	0.237816	0.400584	0.634714	0.255966	0.572171	0.444523	0.602633	0.440866	0.331488	0.394626
ENSMUST00000140549	11	88987579	88990954	774	A	MALR	0.765259	0.641666	0.268673	0.197179	0.115614	0.234592	0.262672	0.511956	0.666702	0.632651
ENSMUST00000140602	7	141429749	141437827	3255	C	MALR	0	0.030221	1.65708	0.104606	0.026119	8.43168	0.043595	0.017231	0.751214	0.868649
ENSMUST00000140603	14	52211848	52213379	665	C	MALR	1.56273	1.31903	1.36851	1.62266	1.36597	0.539231	0.936042	3.01312	3.02466	2.69543
ENSMUST00000140638	7	27342412	27342921	407	G	MALR	2.85971	1.98328	1.95503	0.748686	1.12285	1.60002	2.13274	1.6408	4.31087	4.10924
ENSMUST00000140702	9	20637786	20639340	1554	G	MALR	1.24074	2.32476	4.81284	2.08936	1.22122	1.09352	0.306074	2.49729	0.339516	4.74236
ENSMUST00000140713	2	154791352	154864049	1093	A	MALR	14.7028	85.8427	98.1282	84.5009	96.0752	81.3035	90.6964	82.1096	106.478	31.2551
ENSMUST00000140715	17	47789441	47791613	645	T	MALR	0.224324	0.632883	0.196709	0.046839	0.187877	0.066256	0.416816	0.079896	0.268491	0.239921
ENSMUST00000140725	1	130446661	130462731	3125	T	MALR	0	1.40679	0.68997	5.72598	3.01537	1.97919	2.56334	0.902068	0.481249	0.71672
ENSMUST00000140824	9	60428226	60522046	658	C	MALR	0	0.095209	0.704997	0.165434	0	0	0.194159	0	0	0
ENSMUST00000140841	11	75588159	75598548	591	G	MALR	0.067981	0.606214	0.768452	0.123061	0.510481	0.437344	0.877788	0.586122	0.800047	0.549862
ENSMUST00000140927	3	88142574	88156003	425	T	MALR	0.028839	0.180046	0.330142	0.192547	0.322304	0.216828	1.27321	0.548926	0.321379	0.426247
ENSMUST00000140944	X	73780074	73786622	820	A	MALR	11.5144	3.775	0.507695	6.15076	4.15819	5.12051	4.86249	4.72422	4.84731	3.4121
ENSMUST00000140988	2	153190399	153192187	918	G	MALR	0.165271	0.524503	0.284878	0.267297	0.699214	0.508009	0.357189	0.279883	0.425724	0.387809
ENSMUST00000140995	1	8468426	8468825	399	G	MALR	0.204801	0.36723	1.28689	0.433968	0.542321	0.426171	0.512535	0.193049	0.239387	0.254171
ENSMUST00000141161	11	60200130	60201040	537	G	MALR	0.660728	0.956245	0.674455	0.422493	0.882869	0.592732	0.361439	0.621192	0.690724	0.971011
ENSMUST00000141269	11	4883264	4884116	370	G	MALR	0.862694	0.346519	0.337386	0.144539	0.267825	0.257932	0.504339	0.091249	0.854839	1.58043
ENSMUST00000141278	1	4836905	4842827	4454	C	MALR	0.500292	1.08637	0.159574	0.130016	0.259034	0.214461	0.27932	0.489089	0.955391	1.26079
ENSMUST00000141284	11	95384906	95386311	717	G	MALR	0.657514	1.43479	0.072661	0.059907	0.064329	0.100884	0.119111	0.681742	0.215325	0.750597
ENSMUST00000141320	10	128920043	128923026	387	C	MALR	0	0	2.13568	0	0	0	0	0	0.353564	0
ENSMUST00000141334	8	45998132	45999849	740	A	MALR	0.905697	0.508497	2.90456	0.669809	1.08533	1.89133	2.39393	1.20567	3.45136	1.83697
ENSMUST00000141355	7	126796840	126808905	1300	A	MALR	1.24754	2.96993	2.60934	1.33588	2.14675	3.03629	3.32283	2.55341	3.57266	2.91846
ENSMUST00000141392	16	23107759	23109093	483	T	MALR	0.178968	0.50887	0.158257	0.107857	0.127485	0.203642	0.161547	0.11079	0.148605	0.182785
ENSMUST00000141401	6	88842558	88843720	631	C	MALR	0	0.187776	0.517091	0.491126	0.173981	0.232321	0.198051	0	0.208085	0.420627
ENSMUST00000141461	11	101751779	101753176	655	A	MALR	0.401489	0.408474	0.416822	0.58355	0.58793	0.580377	0.221119	0.642863	0.40169	0.590864
ENSMUST00000141511	2	120024807	120027453	967	G	MALR	0.045008	0.135882	0.547542	0.02621	0.029925	0.035861	0.187018	0.216853	0.304705	0.143178
ENSMUST00000141530	11	55399252	55419898	633	A	MALR	0	0	13.0109	2.85153	0	0	0	0	0	0
ENSMUST00000141590	16	32877851	32898851	1010	C	MALR	6.08359	4.17261	1.93004	12.1998	0.95035	4.72608	7.71807	1.07644	5.83175	1.713
ENSMUST00000141601	5	28200819	28245792	3000	T	MALR	0	6.91115	0	0	0	0	0	0.014697	0.025483	0
ENSMUST00000141611	6	83797983	83801132	528	A	MALR	0.179616	0.589779	1.16712	0.43323	0.113069	0.580723	0.044608	0.69825	0.077765	0.419309
ENSMUST00000141675	4	117174408	117182592	1004	A	MALR	0.237199	0.995649	0.124999	0.147601	2.62457	2.17378	0.550949	0.892339	0.781629	0.877985
ENSMUST00000141677	X	152619123	152644110	829	C	MALR	0	0.366911	0	0.022429	0	0	0	0	0.198215	0.525027
ENSMUST00000141801	6	40476479	40477450	730	T	MALR	0.609896	0.369593	0.247433	0.266632	0.379614	0.357518	0.399771	0.406458	0.357094	0.628052
ENSMUST00000141815	17	32993197	33005457	3055	G	MALR	1.39586	0.521572	1.37518	1.37345	0.975181	1.03375	0.761795	1.21075	1.1287	0.97041
ENSMUST00000141843	2	164754252	164769624	453	C	MALR	0.70548	1.28034	0.932144	0.739084	0.572937	0	1.11865	0.362628	2.58488	1.57562
ENSMUST00000141910	6	49385252	49389273	659	G	MALR	1.62582	0.479896	0.195788	0.021146	0.033168	0.056514	0.012268	0.017927	0.947171	0.476502
ENSMUST00000141924	11	70510206	70510967	453	C	MALR	0.33061	0.034518	0.142908	0.041305	0	0	0.060874	0.526817	0.130445	0.129111
ENSMUST00000141990	4	126324884	126325435	331	G	MALR	0	0.335342	1.1357	0	0	0	0.067524	0	1.16295	0.072083
ENSMUST00000142033	4	135932945	135939289	432	T	MALR	0	0.202489	0.958598	0.479655	0	0.215122	0.577973	0	0.416821	0
ENSMUST00000142059	4	41768448	41769474	521	A	MALR	0.511512	0.065075	0.977433	0.187792	0.29145	0.276756	0.570986	0.132226	0.351335	0.105518
ENSMUST00000142084	14	21842275	21845519	2037	A	MALR	4.73665	2.37348	5.92436	1.68874	1.98335	2.24584	4.28327	3.07277	2.83296	2.77118
ENSMUST00000142127	2	69871214	69885597	845	A	MALR	3.98373	2.57942	0.349556	1.80682	1.75718	3.09321	4.75099	3.14224	2.72105	3.25774
ENSMUST00000142128	2	130803746	130814292	568	C	MALR	0.203502	0.551025	0.779025	0.294519	0.437809	0.207121	0.209604	0.098991	0.275217	0.591071
ENSMUST00000142152	X	85701937	85776624	4209	A	MALR	0.32567	1.82996	0.863378	0	0	0	1.99362	0	1.09876	0.212202
ENSMUST00000142169	6	71544353	71574127	343	G	MALR	0.035816	0.536109	1.02771	0.298613	0.447827	0.155985	0.624169	0.634983	1.73787	0.59388
ENSMUST00000142171	13	24063546	24099635	2338	A	MALR	0.55226	0.726955	1.20974	0.150344	0.741127	0.706235	0.598165	0.531748	0.657204	0.661223
ENSMUST00000142179	16	96126605	96127466	661	A	MALR	0.941837	3.2167	2.05589	1.27161	2.07393	2.39264	1.43996	2.5976	2.12343	2.5009
ENSMUST00000142180	5	109996563	110003844	561	C	MALR	0.124652	0.603851	0.111984	0.108252	0.172173	0.184519	0.380418	0.619744	0.981817	0.737284
ENSMUST00000142191	1	165222445	165236922	685	C	MALR	0.194136	1.71159	0.617796	0.115639	0.067299	2.48499	2.13072	10.9073	0.134646	0.196493
ENSMUST00000142210	8	85072301	85073580	513	G	MALR	20.3971	7.02553	3.28505	6.30478	10.7058	11.2692	13.3861	17.3465	13.01	12.6608
ENSMUST00000142366	17	28991405	29007735	327	T	MALR	0.187926	0.506501	0.208938	0.11031	0.171598	0.357963	0.043439	0.088254	0.495604	0.38565
ENSMUST00000142470	8	80709426	80711698	500	G	MALR	0.18978	0.318365	0.268496	0.165671	0.10921	0.175282	0.676417	0.415458	0.077472	0.140528
ENSMUST00000142481	2	166948147	166955384	3566	G	MALR	7.95664	5.41981	2.95	6.15063	5.30746	1.50126	3.58603	1.3734	6.53386	5.30367
ENSMUST00000142526	17	3076578	3084082	1168	A	MALR	0.147254	0.81064	0.320035	0.077024	0.228624	0.048857	0.321271	0.663317	0.77028	0.429439
ENSMUST00000142550	11	116131821	116138775	1395	C	MALR	44.3627	33.1779	12.5886	36.6572	35.5971	21.2881	3.4119	3.01575	3.05389	5.13222
ENSMUST00000142561	11	3288874	3290192	796	G	MALR	0.027474	0.473426	0.109006	0.411805	0.640904	0.425368	0.023197	0.318645	0.08436	0.316239
ENSMUST00000142669	2	30173453	30178429	2414	A	MALR	0.02245	0.058365	0.201644	0.003483	0.204965	0.001833	0.323392	1.03934	0.301368	0.670531
ENSMUST00000142675	5	137607434	137610702	797	C	MALR	18.7219	38.1483	94.0816	19.8316	11.8672	9.35196	4.37945	6.19379	9.08991	9.88091
ENSMUST00000142683	14	76487759	76506998	794	G	MALR	0.570628	3.63614	0	0	0.177368	0.002907	0	0	0.025136	1.08008
ENSMUST00000142687	5	138174786	138177200	671	T	MALR	0.75002	0.742156	0.416237	0.804393	0.377757	0.826023	0.389452	0.527083	0.454456	0.669915
ENSMUST00000142742	5	117841850	117958840	10094	G	MALR	1.84111	0.153599	0.0437	0.183762	0.653837	0.043834	0.120361	3.45895	1.3478	3.65327
ENSMUST00000142808	4	144893137	144919898	681	T	MALR	0.034	0.215247	2.02488	0.465115	0.31505	0.061752	0.178709	0.375014	0.106379	0.430592
ENSMUST00000142921	11	72301665	72308768	2578	G	MALR	0.128439	1.45132	0.784162	0.766525	0.531581	0.227918	0.112312	1.38411	0.673754	0.759091
ENSMUST00000142957	5	32736322	32785639	2077	A	MALR	0	1.54434	0.465228	1.035	0	5.40501	1.42596	22.7798	0	0.376141
ENSMUST00000143101	6	29468068	29470512	544	G	MALR	0.067889	0.49115	0.251221	0.464764	0.414511	0.293009	0.738942	0.241781	0.337572	0.863368
ENSMUST00000143222	7	127213114	127213455	163	C	MALR	49.9614	30.7496	2.9005	0.122581	0.271378	0.338767	0.769001	7.91361	65.5863	61.2961
ENSMUST00000143230	2	151542621	151560942	888	A	MALR	4.41709	2.24224	2.88321	3.20871	3.85872	2.20956	3.63342	3.13567	1.95889	1.7036
ENSMUST00000143248	17	25783829	25785566	946	C	MALR	0.21329	0.513912	1.51097	0.253367	0.4977	0.444608	0.24556	0.562749	0.407686	0.842977
ENSMUST00000143361	X	105800417	105802050	741	C	MALR	0.261957	1.01859	0.728583	0.351296	0.68176	0.456346	0.482973	1.52117	1.36121	1.41727
ENSMUST00000143402	8	84969694	84972103	988	G	MALR	6.93379	5.47672	12.2293	14.1173	10.1876	8.54723	13.5351	5.93219	3.97181	1.03277
ENSMUST00000143405	1	171218363	171222451	2027	T	MALR	0	0	0	0.296887	0	0	0.814131	0.687125	0	0
ENSMUST00000143412	5	108065742	108108270	3315	G	MALR	0.247858	0.855805	0.029053	3.54293	0.319893	0.351008	6.15947	0.247461	0.321697	0.318263
ENSMUST00000143424	10	81625779	81627257	886	C	MALR	0.916003	1.7758	0.800124	0.816354	0.801154	0.580461	0.277619	1.68363	2.683	1.40752
ENSMUST00000143467	19	29348599	29361970	1014	C	MALR	8.0269	4.26471	8.40765	10.452	4.16961	7.44013	9.78415	3.98696	7.89527	6.29887
ENSMUST00000143472	14	31336675	31371986	4592	C	MALR	1.54541	0.611025	0.682533	4.29766	0.791358	3.8427	1.47677	0.87632	2.91267	3.25843
ENSMUST00000143499	7	27605797	27628869	413	G	MALR	0.223616	0.137631	0.399426	0.511317	0.343713	0.387445	0.070645	0.304807	0.320661	0.265934
ENSMUST00000143608	11	21689583	21711910	738	G	MALR	0.147777	0.524209	0.144518	0.442559	0.362782	0	0.79917	0.486292	0.128413	0
ENSMUST00000143613	19	4148664	4150253	559	T	MALR	0.741014	1.35017	1.29142	0.996069	0.938901	1.13629	1.49831	1.22797	2.82253	1.49419
ENSMUST00000143677	19	5070859	5072132	630	C	MALR	0.224915	0.141061	1.04913	0.247835	0.300209	0.502901	0.605688	0.492363	1.05249	0.546969
ENSMUST00000143699	8	71708420	71725666	3324	G	MALR	1.22145	0.573172	0.116385	0	0.104713	0	0.29663	0.048401	1.04785	0.089343
ENSMUST00000143824	2	127810537	127814910	604	T	MALR	0.177353	0.981233	0.372112	0.271711	0.194908	0.348669	0.884583	0.647158	0.61712	0.169071
ENSMUST00000143932	11	21300264	21307164	619	A	MALR	0.056551	0.436423	0.321056	0.016354	0.246149	0.269633	0.553585	0.263732	0.279104	0.329215
ENSMUST00000143970	2	30819675	30822559	712	G	MALR	4.28015	0.840241	0.760349	2.32945	1.72225	1.03593	1.50676	1.78517	2.23081	1.15699
ENSMUST00000144164	11	54839812	54860608	1669	A	MALR	2.12525	0.59756	0.307474	0.112951	0.018738	0.831877	1.66461	0.001876	1.20163	1.48964
ENSMUST00000144187	X	73657276	73659433	861	G	MALR	0.152164	0.623191	1.03763	0.023748	0	0	0	0	0.136005	0.080569
ENSMUST00000144239	19	6370712	6371694	783	G	MALR	0.129514	8.96831	4.98223	0.081396	0.081216	0.107565	13.5883	9.50156	9.84099	0.158248
ENSMUST00000144247	12	3426884	3496284	1471	C	MALR	0.377483	0.041674	1.68659	0.010243	0.227611	0.053437	0.029709	0.444196	0.042111	0.134903
ENSMUST00000144307	8	19682409	19691883	741	A	MALR	0.037347	1.1974	0.355836	0.093954	0.27931	0.346358	0.470536	1.05088	0.591424	0.934837
ENSMUST00000144321	11	29526450	29540165	1596	C	MALR	0.005068	0.939848	0.249541	0.200677	0.226858	0.234667	0.328371	5.3371	0.211156	4.34288
ENSMUST00000144384	6	34384249	34389579	1128	C	MALR	0.333504	1.0964	1.06257	0.787394	1.11913	0.754697	2.30014	1.24173	1.15203	0.98716
ENSMUST00000144390	2	94418263	94437968	1296	A	MALR	0	14.3885	0	0	0	0	0	0	0	0
ENSMUST00000144480	1	179680518	179686825	655	G	MALR	0	3.88244	0	0.267182	0	0.089761	0	0.042635	0	0
ENSMUST00000144720	11	98709646	98711066	681	C	MALR	0.521504	1.35126	0.578141	0.570997	0.753153	0.769223	2.60186	1.04806	0.739393	2.23541
ENSMUST00000144759	16	87455058	87483310	2544	T	MALR	0.497531	0.766359	0.376957	0	1.0375	0.758978	0.310705	0.894147	0.645521	0.576488
ENSMUST00000144778	11	3131887	3193439	4259	G	MALR	0.020306	0.343437	0	0.360954	0	0	0	0	0.990019	0.92973
ENSMUST00000145023	17	28602548	28622451	922	C	MALR	0.853681	14.1237	3.78584	11.1588	13.0919	14.9158	7.70372	14.2377	9.05153	6.75649
ENSMUST00000145099	2	83656620	83658066	564	A	MALR	0.612986	1.04814	0.6645	0.297104	0.478831	0.716211	1.59362	0.883351	1.12704	0.557655
ENSMUST00000145104	11	115498131	115514348	592	A	MALR	0.19025	15.9233	3.62251	7.41108	5.76296	7.78826	1.54702	6.34371	3.52604	3.19808
ENSMUST00000145209	5	133475123	133475536	413	A	MALR	5.75837	10.5052	11.5045	15.4454	15.1486	16.243	16.8903	15.7847	13.8737	14.5408
ENSMUST00000145230	2	180171659	180176286	1059	G	MALR	0.086669	2.05678	0	2.09327	2.42279	2.13811	7.10506	1.90066	3.00935	2.24799
ENSMUST00000145247	1	166945597	166946358	761	C	MALR	70.8232	33.6803	24.5719	47.7795	47.5559	49.6575	52.6153	46.6645	36.2574	39.2295
ENSMUST00000145256	8	71951070	71968053	500	G	MALR	0	0.675983	0	0	0	0	0	0	0	0
ENSMUST00000145282	4	136311028	136329473	852	G	MALR	1.23162	1.52053	0.872697	0.775333	2.02701	1.09588	1.70793	2.96864	1.50874	1.42316
ENSMUST00000145367	1	51760353	51764470	762	A	MALR	0.051508	0.205529	0.8035	0.059036	0.202481	0.128584	1.24341	0.347969	0.229524	0.214224
ENSMUST00000145445	4	41762395	41768060	2598	T	MALR	0.025631	0.068326	2.16229	0.115579	0.208039	0.152468	0.326956	0.081121	0.185088	0.102952
ENSMUST00000145454	3	126597020	126842710	3159	G	MALR	0.03929	0.093642	2.28742	2.96231	3.18769	1.02091	2.39149	0.655976	0.383956	0.802097
ENSMUST00000145548	3	88549819	88551094	583	A	MALR	3.06773	1.24558	0.992503	1.32012	0.375943	0.664571	1.48027	3.12557	1.61274	3.01938
ENSMUST00000145832	4	107830965	107837221	2627	C	MALR	0.084592	0.007171	0.016259	0.108244	0.088215	0.077187	0.537366	0.033347	0.017047	0
ENSMUST00000145969	1	143739029	143746776	920	G	MALR	1.52628	0.448861	0.181225	1.50751	0.988686	0.903501	0.581427	0.373591	0.478549	0.419429
ENSMUST00000146100	8	71708394	71725716	3160	G	MALR	0	0.574133	0.108822	0	0.070515	0	0.215707	0.265275	0.008629	0.181524
ENSMUST00000146182	2	180082989	180085900	2700	G	MALR	0.940405	1.1476	0.40861	0.697559	0.766309	0.553048	0.090673	0.542296	0.700492	0.834724
ENSMUST00000146183	17	46649012	46649998	210	C	MALR	13.4555	6.23405	2.44439	3.17069	3.51526	3.59967	5.6003	7.97794	7.52977	5.45393
ENSMUST00000146248	11	70555803	70557477	510	T	MALR	0.286743	0.079725	0.729889	0.163377	0.144485	0.062666	0.107271	0.051735	0.156782	0.231693
ENSMUST00000146328	6	83119307	83121387	976	G	MALR	4.37316	9.88034	19.4194	5.62236	8.12226	6.68585	9.07848	8.31653	13.9266	2.51734
ENSMUST00000146400	2	30345886	30347656	831	T	MALR	0.311688	0.346868	0.65965	0.293308	0.309791	0.370814	1.78428	0.914995	1.17424	1.15036
ENSMUST00000146453	14	70313959	70351414	5115	G	MALR	0.064833	0.182801	0.281175	0.046912	0.387226	0.121794	0.16724	1.4081	0.2415	0.134352
ENSMUST00000146476	5	100518737	100537354	890	G	MALR	0	0.529686	0	2.87348	1.98032	0.845205	1.53204	1.6089	0.86083	0.594969
ENSMUST00000146562	11	61512315	61512931	403	G	MALR	1.92704	1.19425	0.403279	0.221025	0.134382	0.412039	0.239415	0.475154	0.747386	0.912081
ENSMUST00000146605	7	97550565	97579474	638	T	MALR	0.24079	0.729523	0.263963	0.140699	0.390353	0.497624	0.673815	0.711232	0.479974	0.549283
ENSMUST00000146623	9	114899341	114933987	4383	A	MALR	10.3	6.84917	4.77956	2.50964	2.78078	2.42268	2.86164	7.1548	7.72741	7.80929
ENSMUST00000146696	11	9133015	9136082	809	C	MALR	237.081	84.6392	1.56233	5.34873	5.20623	2.35332	2.89568	1.08179	93.6033	121.293
ENSMUST00000146732	7	30553885	30554644	347	T	MALR	0.628159	0.299428	0.393335	0.34981	0.222398	0.726656	0.492985	0.579934	0.581382	0.659034
ENSMUST00000147087	6	106788748	106800061	2779	C	MALR	0.308407	1.15549	0.828116	0.143014	0.441902	0.482468	0.234739	0.41036	0.643084	0.383733
ENSMUST00000147102	7	44490885	44492018	427	C	MALR	0.325457	1.86217	2.24824	1.9405	1.86252	2.3103	1.97667	3.9195	3.65645	4.38877
ENSMUST00000147196	10	43525133	43540968	857	A	MALR	0.084133	0.2916	0.884799	0.184798	0.249939	0.287231	0.32871	1.57597	1.47837	0.591743
ENSMUST00000147265	17	29032673	29042243	3982	C	MALR	45.7182	32.6499	13.0694	20.8615	27.5645	30.9131	58.8973	35.2791	30.7383	33.7161
ENSMUST00000147291	11	61256835	61267464	911	C	MALR	0.117874	0.396355	0	0.828838	0.177679	0.515273	0.007699	0	0.025431	0.054407
ENSMUST00000147334	X	10073621	10117676	439	T	MALR	0	0.105303	0.5266	0.273187	0.617451	0.53875	0.149916	0.26135	0.030262	0
ENSMUST00000147360	9	56089976	56128876	2623	A	MALR	0.13365	0.17543	0.746531	0.5026	0	0	0.028343	0	0.052012	0
ENSMUST00000147442	15	81957341	81960764	618	T	MALR	0.508226	0.955274	0.411763	0.285582	0.398006	0.331058	1.14824	1.61246	1.22272	0.481557
ENSMUST00000147498	X	101442591	101444331	684	C	MALR	1.26939	1.7203	1.27385	0.697846	1.2241	1.31564	1.49589	1.60695	1.71475	2.3065
ENSMUST00000147632	13	34162964	34178172	551	C	MALR	22.5979	38.9673	6.19233	9.97063	42.7013	16.8635	41.917	56.0762	29.2742	37.7151
ENSMUST00000147667	5	38120909	38128099	503	A	MALR	0.309469	0.682851	0.731868	0.187872	0.104414	0.43385	0.164403	0.314186	0.782872	0.119419
ENSMUST00000147682	11	100766811	100768713	901	C	MALR	0.193224	0.527543	0.878194	0.228921	0.393311	0.338122	0.124716	0.494687	0.743023	0.838382
ENSMUST00000147713	7	140101103	140102306	448	C	MALR	0.209151	0.525726	0.18037	0.460656	0.33564	0.518269	0.263425	0.095684	0	0
ENSMUST00000147718	11	75679542	75700737	849	G	MALR	1.1304	1.0346	0.644965	1.65269	1.10077	1.91324	1.37769	0.547094	2.18893	1.20425
ENSMUST00000147729	5	100518443	100532095	2385	A	MALR	0.147693	3.13401	3.27067	2.00917	0.317586	3.21239	7.0825	4.17847	3.52214	2.1747
ENSMUST00000147747	2	144368999	144407676	3288	C	MALR	0.331175	0.430309	3.83164	0.416653	0.490526	0.302681	0	0.276882	0.757447	0.426327
ENSMUST00000147786	7	132859237	132880881	725	A	MALR	0	0	0.174946	0	0.524554	0.084528	0	0.093484	0.126835	0
ENSMUST00000147862	6	146577942	146587308	1892	C	MALR	0.047227	0.264069	0.100046	0.072597	0.092459	0.205497	0.505641	0.296254	0.228426	0.197363
ENSMUST00000147864	2	120567723	120584975	789	A	MALR	0.05059	0.432237	0.271133	0.193355	0.102056	0.083803	0.937649	0.342339	0.654113	0.971795
ENSMUST00000147875	11	78826584	78846870	8031	G	MALR	1.00329	0.918725	0.296112	1.07258	1.19223	1.19366	1.45559	1.76611	0.832891	0.61062
ENSMUST00000147910	5	143909999	143917658	696	C	MALR	0.059684	0.125075	0	0	0.072175	0	0.105655	0.148241	0.540789	0.559968
ENSMUST00000148020	1	65105285	65123214	1148	T	MALR	0.897828	1.84631	0.118608	0	0	0.004747	0.05246	0.41505	4.37775	4.13563
ENSMUST00000148074	4	138201589	138203469	537	C	MALR	0.340034	0.384692	0.669878	0.789081	0.513198	0.704797	0.544913	0.569488	0.279354	0.520172
ENSMUST00000148196	7	28913378	28949759	611	T	MALR	0.875401	0	0.433358	0.001934	0.27726	0	0.353464	0.389945	0.356205	0
ENSMUST00000148251	3	58544233	58550726	3428	T	MALR	0.80958	0.708425	1.05757	0.433523	1.02725	0.653474	4.23838	1.04696	2.5866	0.88501
ENSMUST00000148270	5	34633995	34636124	1146	G	MALR	3.80137	2.69821	1.08861	0.319522	0.289289	0.211907	0.171225	0.882126	0.293989	0.879234
ENSMUST00000148403	7	3617391	3620163	339	A	MALR	14.2432	8.48568	4.06985	2.61288	2.78388	5.61369	5.90479	9.67962	11.5658	6.85815
ENSMUST00000148452	16	56806490	56810071	458	A	MALR	0.058543	0.334921	4.39112	0.581794	0	0.436855	0.156624	0	0.355912	0.278703
ENSMUST00000148509	3	108384857	108386704	869	A	MALR	1.88485	5.34667	2.97348	2.48967	3.61204	4.47179	6.76128	5.89685	6.08864	4.9355
ENSMUST00000148514	16	18069480	18071343	638	A	MALR	0	0	0	0	0	0	1.48576	0	0	0
ENSMUST00000148758	1	63730641	63737847	2112	A	MALR	0.189474	0.876125	0.813327	0.233058	0.295671	0.295085	0.435095	0.52411	0.374565	1.43824
ENSMUST00000148884	1	164305202	164307471	1638	T	MALR	0.118833	0.674472	0.329375	0.193185	0.362893	0.210465	0.269375	0.532768	0.43035	0.214857
ENSMUST00000149073	2	93842798	93849939	765	T	MALR	0.187532	0.765301	0.106092	0.09396	0.289635	0.002899	0.014157	0.146137	0.166837	0.234946
ENSMUST00000149080	4	134082350	134089057	602	G	MALR	1.13298	0.535178	0.043637	0	0	0.072537	0.50342	0.748207	1.26489	0.843648
ENSMUST00000149151	5	136181427	136198908	499	C	MALR	0	0	0.26116	3.28893	0.259598	0.064432	0.294168	0.070676	0	0
ENSMUST00000149208	5	110775545	110780591	522	A	MALR	0	1.43105	0	3.1126	2.83901	2.43914	0.07531	3.78601	0.79442	3.10252
ENSMUST00000149233	17	24352085	24377842	2310	T	MALR	0	0.123179	0.550323	0.183593	0.045458	0.017821	0.200363	0.033558	0.040562	0.031242
ENSMUST00000149354	4	134924710	134925355	359	G	MALR	0.487938	0.904526	2.22986	0.509218	0.741614	0.415727	7.35708	0.595676	0.914698	0.672781
ENSMUST00000149514	X	153723627	153729188	772	G	MALR	2.54371	3.03798	2.70539	10.9091	4.1712	4.75978	4.60963	4.71672	5.11749	3.9893
ENSMUST00000149541	7	129606569	129635736	5399	A	MALR	2.91217	5.0499	4.88664	6.11056	6.51523	5.96544	5.69965	8.65167	6.65196	4.98547
ENSMUST00000149729	3	65946782	65947998	473	C	MALR	0.916362	1.44489	1.5779	1.25811	1.23685	1.13941	2.96675	0.455399	0.567512	1.07557
ENSMUST00000149974	7	142576507	142578095	931	A	MALR	0.367131	0.320311	4.84321	2.72993	1.00256	1.74567	0.339892	0.342173	0.636419	0.349993
ENSMUST00000150007	3	135590780	135594441	524	G	MALR	2.63565	1.23705	0.971972	0.139768	0.286461	0.139227	0.413489	0.278884	2.23294	0.656799
ENSMUST00000150030	6	48594319	48596623	987	C	MALR	0	0.323514	0.838836	0.427824	0.148891	0.284855	0.133116	0.067405	0.020605	0
ENSMUST00000150135	5	24869255	24908509	880	A	MALR	0.738472	0.378223	0.090324	0.395816	0.768763	0.266464	0.206098	0.04241	0.945776	0.594409
ENSMUST00000150137	17	87434894	87446849	652	G	MALR	2.71097	4.06437	3.78634	1.34146	1.54992	1.93703	2.51589	1.26229	2.22544	2.6925
ENSMUST00000150145	2	179976853	179979013	1903	A	MALR	0.500046	0.323856	0.222343	0.794924	0.623127	0.393848	0.202791	0.261472	0.283976	0.139552
ENSMUST00000150175	4	150236721	150244289	513	G	MALR	0.276928	0.343228	0	1.53956	0.958064	0.548501	0.674789	0	0	0
ENSMUST00000150184	7	101863961	101868667	402	A	MALR	4.90299	2.62297	0.006465	0.015992	0.027914	0.053732	0.012328	0.135564	5.09457	5.21094
ENSMUST00000150318	8	123312283	123318560	889	A	MALR	0.017679	1.44857	0.187201	0.150315	0.417519	0.254476	0.355496	0.943871	0.49548	0.841928
ENSMUST00000150414	11	100575524	100581728	2901	G	MALR	3.80829	0.120117	0.062277	0.142539	0.223281	0.170947	0.154291	0.160499	0.208975	0.095636
ENSMUST00000150460	2	140395442	140510135	758	G	MALR	0.856292	0.521119	0.259029	0.956859	1.32866	1.46263	0.891684	1.46423	0.177385	0.242901
ENSMUST00000150479	7	105640567	105641839	552	A	MALR	0.186041	1.73384	1.20034	1.85359	1.74889	2.24848	1.83264	1.57991	1.05584	1.53238
ENSMUST00000150500	17	24896505	24897335	511	C	MALR	0	0.416704	0.343918	0.13054	0.130516	0.32867	1.06758	0	0.439481	0.364032
ENSMUST00000150769	1	90767389	90773215	643	A	MALR	0.717071	0.149573	1.00288	0.641553	0.117648	0.117386	0.73103	0.419597	0.340697	0.457598
ENSMUST00000150780	11	103104705	103111953	967	G	MALR	2.56974	0.787919	0.877067	5.81119	0.803774	1.61706	23.4232	3.25943	2.23619	1.4063
ENSMUST00000150844	7	119783831	119794058	3555	G	MALR	3.33414	0.116533	1.80505	1.90362	1.53945	2.1987	0.554067	0.116288	2.08183	1.71977
ENSMUST00000150865	2	34822604	34826022	805	C	MALR	0.49202	0.391285	0.870648	0.768709	2.47032	6.60437	4.56211	6.76821	2.32681	2.96088
ENSMUST00000150969	8	71488728	71499583	2041	T	MALR	0.091852	0.105338	0.340597	0.816008	0.266821	0.173741	0.017108	0.154811	0.518881	0.444692
ENSMUST00000151034	11	70648075	70651091	930	G	MALR	3.61612	2.82597	1.24108	0.40729	0.414708	0.48169	0.669537	0.947977	2.70765	1.40047
ENSMUST00000151143	2	131521899	131525141	718	A	MALR	0.901833	2.2294	0.773564	0.303161	0.340135	0.65582	0.512805	0.428414	0.614958	1.08553
ENSMUST00000151147	6	83797032	83800275	671	C	MALR	0.385415	0.808605	1.54998	0.825463	0.56059	0.324237	0.0831	0.706068	0.56664	0.941565
ENSMUST00000151163	2	109890870	109896738	742	C	MALR	0.040045	0.72473	1.77801	0.359068	0.81453	0.47397	1.88809	0.876669	0.969353	1.31488
ENSMUST00000151238	4	43654227	43656443	595	T	MALR	0.371676	0.274809	1.2621	3.13806	0.770915	0	8.19573	0.2598	7.47658	0.558366
ENSMUST00000151283	1	107590046	107606150	1185	A	MALR	0	0	3.27436	2.74423	4.54608	3.50889	2.85461	3.18554	1.30337	0.594996
ENSMUST00000151311	18	3266048	3327591	2478	G	MALR	1.42856	0.287701	0.08141	0	0	0.612153	0.162338	0	0.327417	0.104742
ENSMUST00000151332	9	5345504	5358823	1055	A	MALR	0	0	9.50467	0	0	0	0	0	0	0
ENSMUST00000151336	7	35642014	35643044	600	G	MALR	2.7855	0.833443	2.03104	1.31324	1.31212	1.40849	4.61595	1.11872	0.856444	1.25395
ENSMUST00000151472	2	174281237	174295436	2243	C	MALR	0.430326	0.772018	0.333526	0.929368	0.928979	0.704826	0.239801	0.71025	0.548544	0.891489
ENSMUST00000151492	11	121298516	121299850	605	G	MALR	0.700772	0.160104	0.236962	0.238056	0.195942	0.261824	0.509847	0.293609	0.204967	0.223122
ENSMUST00000151581	2	105967012	106003202	336	A	MALR	0.782055	1.76865	1.20379	0.999364	1.24425	1.46217	5.11328	1.34456	1.31792	0.972076
ENSMUST00000151603	4	43648005	43650230	344	T	MALR	0.1139	0.087968	0.622373	0.102402	0.236468	0.467797	0.332282	0.297413	0.055604	0.022166
ENSMUST00000151691	11	115974843	115994760	3760	G	MALR	0	0.581397	0.23372	1.1814	1.60818	0.076606	1.02037	0.052276	0.234932	0.099561
ENSMUST00000151775	5	115172881	115181259	778	T	MALR	0.470542	0.465103	0.211973	0.270051	0.116827	1.17965	0.136247	0.187162	0.348815	0.298398
ENSMUST00000151900	5	24441040	24441524	409	A	MALR	2.08009	0.958014	0.62021	1.41894	1.08464	2.5798	2.61848	2.05581	1.04764	1.00866
ENSMUST00000151944	11	116853829	116854716	417	A	MALR	0.712237	0.367388	0.56143	0.26977	0.071223	0.217104	0.146912	0.15787	0.999106	0.078039
ENSMUST00000152080	8	72480641	72492614	4377	C	MALR	14.5951	13.812	15.163	16.9389	14.9144	15.2301	8.30542	13.8202	13.018	15.3761
ENSMUST00000152091	7	44849344	44855417	2203	A	MALR	0.342359	5.32897	0.181619	0.506526	12.0212	0.489635	6.75669	0.4398	0.72066	2.86348
ENSMUST00000152110	14	45593485	45621275	4030	C	MALR	0.384695	0.935598	1.35941	0.796032	1.12989	0.915716	0.788825	1.26453	1.44137	1.49821
ENSMUST00000152181	X	95946422	95948203	775	T	MALR	0.520125	2.16267	0.552899	1.20449	1.61447	1.45827	1.13011	1.05874	0.981085	1.27076
ENSMUST00000152303	2	30397421	30399988	982	G	MALR	2.62694	10.1254	2.8331	1.99902	2.14764	2.72381	11.7744	3.38836	6.28166	3.33163
ENSMUST00000152362	2	4624028	4652113	1569	C	MALR	0.161316	0.196728	0.219365	0.169206	0.202061	0.182827	0.215775	0.209092	0.210618	1.00914
ENSMUST00000152440	5	21756519	21757146	397	A	MALR	1.75697	0.89704	1.14304	0.324004	0.79103	0.866472	1.98356	0.962243	1.09852	0.630663
ENSMUST00000152447	6	56882951	56923819	1057	C	MALR	0.272491	0.360606	0.194401	0.386753	1.05243	0.691858	0.255123	0.706449	0.340105	0.279156
ENSMUST00000152475	7	139523858	139575209	741	T	MALR	0.306588	0.270498	0.474375	0.013659	0.046062	0.316779	0.290977	0.426991	0.464379	0.557045
ENSMUST00000152493	14	52279565	52292357	2992	G	MALR	0.555746	0.511908	0.530687	0.18684	0.31789	0.301004	0.449492	0.457972	0.745108	0.704639
ENSMUST00000152497	17	47375471	47381417	3875	A	MALR	0.695765	0.293332	0.462551	0.644818	0.619039	0.575732	0.306644	0.703852	0.329296	0.366746
ENSMUST00000152596	8	122484865	122485624	503	C	MALR	2.0691	0.553871	0.607046	0.990323	0.947794	0.939423	0.679632	0.930638	0.476766	0.307072
ENSMUST00000152622	3	129910462	129913601	661	C	MALR	0.050711	0.441313	2.53353	0.558851	0.631809	0.746231	0.695277	0.250251	1.14227	0.318124
ENSMUST00000152659	1	74392162	74394069	389	G	MALR	0	0	1.24658	0	0.825896	0	0	0.338832	0.43613	0.462779
ENSMUST00000152730	X	38121219	38129967	873	G	MALR	7.39095	25.1839	0.067575	0.188219	0.125359	0.114838	0.126522	0.207866	0.790297	1.63908
ENSMUST00000152749	11	40724631	40733391	543	G	MALR	0.262598	1.31431	0.22599	0.409083	0.214241	0.395049	0.672772	0.586244	0.564593	0.70382
ENSMUST00000152773	14	54642902	54644536	841	T	MALR	0.594556	0.644908	2.00502	1.38322	0.445009	1.15711	2.7822	0.968589	0.851047	2.33036
ENSMUST00000152848	12	56695729	56710346	2306	T	MALR	0	0	0.096498	0.371997	0.326498	0.109434	0.536992	0.096851	0	0
ENSMUST00000152903	14	65974669	65975974	737	T	MALR	0.264352	0.078016	0.488248	0.082909	6.49287	0.176634	0.079157	0.132517	0.110714	0.393985
ENSMUST00000153054	11	53773153	53774130	796	G	MALR	0.258317	0.349941	0.620844	0.280017	0.014582	0.000641	0.009155	0.028947	0.18241	0.306467
ENSMUST00000153058	12	24708752	24711769	776	A	MALR	0.558384	2.99947	0.825494	1.62961	3.21363	2.84377	3.6983	2.98177	2.83105	1.30646
ENSMUST00000153157	11	102688319	102697734	985	G	MALR	2.89434	3.97412	2.95219	4.50227	4.77431	4.00884	6.19995	2.1365	3.00368	5.52632
ENSMUST00000153257	4	117121440	117125658	705	G	MALR	1.1092	3.62036	0.7441	0.737455	0.859877	0.457835	0.378729	1.68201	1.46029	1.63009
ENSMUST00000153406	17	8318729	8324463	486	A	MALR	6.16721	7.41459	3.99593	1.53512	4.75528	3.13094	2.17652	4.94825	3.45481	1.34727
ENSMUST00000153410	11	46134122	46137648	812	G	MALR	0.020825	0.389316	1.37735	0.008442	0.141537	0.150644	0.239998	0.671705	0.989969	0.072674
ENSMUST00000153626	3	108079922	108085395	1037	C	MALR	0.009035	1.00376	0.814441	0.879517	0.567671	0.609267	1.60367	0.50372	0.345426	0.756645
ENSMUST00000153640	7	122068899	122078611	593	G	MALR	0.057079	0.149695	0.195993	1.1464	0.173502	0.672656	0.146655	0.224742	0.15199	0.104966
ENSMUST00000153680	8	69088787	69102249	607	A	MALR	0.334477	0.604653	0.280688	0.228899	0.188604	0.284508	1.02976	0.166245	0.318484	0.291184
ENSMUST00000153681	1	30941947	30946426	3068	C	MALR	2.32566	3.1832	4.26324	3.12142	2.43744	1.84287	9.81934	7.17918	5.87425	2.86463
ENSMUST00000153755	12	57230427	57308695	1852	C	MALR	0.52942	0.286196	0.100791	0.02586	0.096688	0.012988	0.394472	0.098866	0.11918	0.532563
ENSMUST00000153862	1	79815108	79858696	2312	A	MALR	0.086111	0.496064	1.6719	0.275904	0.168916	0.151927	0.375079	0.188876	0.114725	0.011239
ENSMUST00000153894	13	54641543	54655521	554	A	MALR	0.369236	0.481307	0.447426	0.322923	0.617275	0.380066	0.638652	0.357475	0.631033	0.547005
ENSMUST00000153914	2	39016503	39053008	3816	T	MALR	3e-05	0	0	0	0	0	0.598188	0	0	0
ENSMUST00000154133	1	180976210	180996170	737	G	MALR	2.70231	7.07785	33.4564	12.6729	17.3438	12.9809	47.8659	46.9404	16.7184	8.40751
ENSMUST00000154156	11	46051368	46052321	782	A	MALR	2.50555	1.5035	1.18691	3.79688	0.370599	1.54342	0.692326	1.77764	1.10743	2.66365
ENSMUST00000154424	X	162411954	162565514	7130	C	MALR	0	0.638309	0.503231	0	0	0	0	0	0	0
ENSMUST00000154479	11	120729504	120730105	511	G	MALR	0	0	0.545624	0.084818	0.039402	0.350224	0.187439	0.306648	0.331319	0.197549
ENSMUST00000154505	2	140395456	140645744	847	A	MALR	0.039755	1.12918	0.350011	0.032853	0.140732	0.230215	0.053629	0.038586	0.024924	0
ENSMUST00000154537	19	3264818	3282980	2685	T	MALR	0	0.710076	0	0.861243	0.963302	0.875234	0	1.5786	0	0
ENSMUST00000154568	16	13691965	13697506	785	G	MALR	0.853135	1.3815	2.61488	0.495465	0.758179	0.330422	0.279404	0.332935	1.18383	1.05377
ENSMUST00000154590	10	19000929	19015376	6192	T	MALR	0.003643	0.012796	0.184593	0.589001	0.01895	0.147702	0.019674	0.183981	0.0712	0.251664
ENSMUST00000154651	2	26924970	26933781	367	T	MALR	0	0.194245	0.607563	1.04689	0.601396	0.271379	0.267568	0	0.194703	0
ENSMUST00000154710	7	4485206	4485932	653	C	MALR	2.84143	0.007198	0.441892	0.14436	0.863704	0.011724	0.699277	0.863774	0.037319	1.26425
ENSMUST00000154718	10	18055861	18125130	2385	G	MALR	0	0.406404	0.001492	0	0.300363	2.85983	0.732498	0.100479	4.0998	0
ENSMUST00000154858	4	34599376	34614904	766	A	MALR	0.063404	1.29704	1.18713	0.293664	0.304912	0.650427	1.40421	1.96782	1.13718	1.10128
ENSMUST00000154915	11	84832806	84870202	2515	C	MALR	20.6623	1.30045	1.30793	4.23628	3.58114	3.45031	7.33873	3.84009	2.99853	10.5756
ENSMUST00000155019	2	73312659	73315801	423	G	MALR	0.035333	0.284413	0.265579	0.127426	0.170066	0.032325	0.198702	0.304141	0.166195	0.529526
ENSMUST00000155084	1	75490534	75505641	4119	G	MALR	1.13425	0.624258	2.58035	2.27609	1.54503	4.54046	2.28601	1.72612	1.46853	0.831173
ENSMUST00000155246	X	73859073	73860155	658	T	MALR	0.139197	0	0.506546	0	0.064732	0	0	0	0	0.113218
ENSMUST00000155300	5	38220554	38228099	737	G	MALR	0.471081	0.689853	0.120914	0.816217	0.393163	0.914531	0.436534	1.12536	0.591922	0.479443
ENSMUST00000155363	1	172261641	172292725	2648	G	MALR	0	0.012182	0.010052	0.030582	0.015025	0.071767	0.01366	0.504803	0.092238	0.018389
ENSMUST00000155399	11	115500382	115514371	692	G	MALR	1.97911	2.36486	1.73923	1.10528	1.45517	2.37778	6.70345	3.9117	3.59458	2.3546
ENSMUST00000155460	11	105137563	105140394	1054	G	MALR	2.82327	0.568938	1.64926	1.32555	1.43494	2.65746	2.03491	1.52698	1.84046	3.42629
ENSMUST00000155643	2	26378343	26380626	370	C	MALR	0.04432	0.260305	0.336626	0.040854	0.150449	0.042689	1.30357	0.480602	0.090582	0.291345
ENSMUST00000155674	2	157544266	157545469	462	C	MALR	1.18749	2.11235	5.58852	0.558593	0.82923	1.14369	2.0025	1.25997	1.91908	2.89536
ENSMUST00000155677	8	70514127	70523180	633	G	MALR	0.50725	1.10514	1.27018	0.47081	0.665776	0.472345	0.693851	0.852941	1.19083	2.05573
ENSMUST00000155682	16	31297513	31303678	419	A	MALR	2.1565	1.70829	0.207289	0.427332	0.286258	0.21603	0.037045	0.006056	0.367161	1.1364
ENSMUST00000155792	X	101640140	101652894	1329	G	MALR	0.086869	0.795736	0.26186	0.191539	0.311837	0.166584	0.211384	0.351655	0.452001	0.338115
ENSMUST00000155805	7	28350924	28352696	514	G	MALR	364.033	26.2486	35.8999	85.7489	76.7773	85.1829	58.5054	53.4055	30.2904	31.9128
ENSMUST00000155862	1	44158830	44167217	951	A	MALR	0.012567	0.094409	0.116164	0.357523	0.074723	0.726703	1.01342	0.086592	0.089165	0.140347
ENSMUST00000155892	10	18094531	18117734	713	G	MALR	0.975014	1.46835	0.880215	1.10365	1.98672	1.4238	0.877403	2.192	1.20789	0.822007
ENSMUST00000155972	11	100893029	100893802	394	C	MALR	1.0609	0.932671	1.31168	0.495666	0.31658	0.272164	0.749729	0.372722	0.306981	0.779995
ENSMUST00000155999	11	95375467	95377585	398	G	MALR	2.33573	0.571597	0.007488	0.115585	0.031923	0.000838	0.1751	0.002928	0.263184	0.253776
ENSMUST00000156033	6	124767708	124769486	619	A	MALR	0.012211	0.060635	1.42893	0.020745	0.025443	0.033719	0.086238	0.186594	0.497519	0.201654
ENSMUST00000156100	3	36555553	36563246	510	A	MALR	5.51376	0.752081	0.801528	0.458312	0.616131	3.21487	1.67048	0.884994	0.262408	4.55963
ENSMUST00000156145	4	116685599	116687897	551	G	MALR	0.988498	3.09606	1.05061	0.576273	0.734956	0.640077	0.676177	0.859561	0.94096	1.0791
ENSMUST00000156152	7	127932799	127935450	1126	T	MALR	0.548109	1.38671	0.535985	2.78193	0.596679	1.78004	3.90877	5.72513	0.701732	0.698908
ENSMUST00000156249	5	125385977	125390202	2579	G	MALR	1.30025	10.1856	11.2636	18.3715	22.6698	6.24632	25.4833	60.3708	13.1874	13.7005
ENSMUST00000156288	4	107038233	107040657	772	T	MALR	0.192798	0.332183	0.411706	0.061793	0.184928	0.164148	1.01683	0.372436	0.276215	0.50203
ENSMUST00000156360	12	16993655	17000116	2581	A	MALR	0.211028	0.607935	2.81255	0.653435	0.700936	0.583841	0.318119	0.810696	0.990009	0.592459
ENSMUST00000156464	17	46646243	46647667	432	A	MALR	0.269035	0.353983	0.583349	0.177101	0.47488	0.174293	0.026726	0.140918	0.349163	0.941903
ENSMUST00000156578	2	32628390	32631135	355	G	MALR	2.6501	0.772197	2.93417	1.64131	0.469655	0.407997	0.991597	0.512647	1.34565	1.89319
ENSMUST00000156640	17	56562949	56572498	548	A	MALR	0.234779	0.368464	0.174614	0.090632	0.370487	0.308476	1.25547	1.20466	0.674491	0.449754
ENSMUST00000156783	15	81010877	81011635	489	A	MALR	0.32684	0.339398	0.117805	0.293445	0.216213	0.364524	0.354313	0.35063	0.348369	0.586256
ENSMUST00000156961	19	6085751	6091777	1789	G	MALR	2.03619	3.55096	0	3.40441	3.0944	1.13934	0	0.009069	0.646766	0.998773
ENSMUST00000157063	10	80249485	80256794	714	T	MALR	0	13.1791	3.7829	5.91836	15.0392	49.5001	49.1821	6.96774	9.98759	12.2086
ENSMUST00000157338	13	49684301	49684433	132	C	MALR	0.23394	0.219151	0.286331	0.15091	0.157187	0.348392	1.6907	0.552814	0.526991	0.217005
ENSMUST00000157629	9	64295931	64296065	134	G	MALR	3.66911	3.06721	0.623666	0.855077	1.08749	1.34944	1.53145	1.99066	11.9412	0.389979
ENSMUST00000158014	2	92191977	92192074	97	T	MALR	0.736791	1.69246	2.46373	1.882	0.928806	1.35749	0.800635	0.794456	1.09673	1.18543
ENSMUST00000158346	14	102806099	102806146	47	C	MALR	0.073847	0.633737	0.218583	0	0	0.200688	0.208145	2.28569	0	0
ENSMUST00000158389	X	75101409	75101526	117	T	MALR	0.219176	0.15095	0	0.148947	0.327464	0.351345	1.01603	0.391994	0.400772	0.645276
ENSMUST00000159123	5	138259659	138263990	2180	C	MALR	0.224952	0.306541	0.747888	2.46451	0.254164	0.149657	0	0	0.076021	0.063909
ENSMUST00000159236	3	28263215	28675858	12245	C	MALR	0.064602	0.197532	1.3776	0.241848	0.092347	0.0618	0.159804	0.070588	0.034072	0.039238
ENSMUST00000159302	14	16412083	16416709	654	C	MALR	0	0.348763	0.586137	0.277089	0.311157	0	0.810892	0.570151	0.361266	0
ENSMUST00000159333	17	34824082	34836465	608	C	MALR	1.65094	2.59112	0	10.8838	8.04563	10.8088	6.18353	5.55812	2.778	3.19364
ENSMUST00000159385	9	44273188	44278614	2795	A	MALR	0	0.146864	0.630453	0	0	0.084907	0	0	0	0
ENSMUST00000159554	3	51661214	51682675	482	A	MALR	0	0	0	0.092816	0.614873	0.128629	0.267631	0.255101	0.224027	0.292366
ENSMUST00000159617	1	163954275	163962023	598	C	MALR	0.614492	0.090735	0.249461	0.016789	0.037544	0.023935	0.205225	0	0.173546	0.179755
ENSMUST00000159693	19	5730307	5731732	701	G	MALR	2.34762	2.95492	1.10438	8.47373	13.1199	15.7092	18.4883	6.47973	4.6568	4.5546
ENSMUST00000159704	10	62538626	62578440	2614	G	MALR	0	0.024735	0.013243	0.387038	0.756856	0	0	0.51074	0.056086	0.011719
ENSMUST00000159750	10	52384659	52385093	434	G	MALR	2.67213	0.449889	0.719119	0.680132	0.592105	2.15501	2.34454	1.50303	2.91554	3.0347
ENSMUST00000159784	14	34332199	34338880	693	G	MALR	9.46421	0.06323	0.013218	0.016337	5.87931	0.033612	12.5159	11.7056	8.74896	0.025228
ENSMUST00000159855	14	103113411	103346800	15148	T	MALR	0.992421	0.006882	0.344658	0	0.000247	0.002852	0.000463	0.005219	0	0.006464
ENSMUST00000159879	1	143750790	143777068	8729	G	MALR	2.02739	2.89885	5.32792	4.05474	4.76509	4.01767	5.95959	5.14701	3.56142	3.07322
ENSMUST00000159923	4	43563430	43565550	317	T	MALR	0.801345	0.297225	1.14349	1.80629	0.655092	0.702702	0.67271	1.18419	0.523705	0.47994
ENSMUST00000159935	8	83666833	83671268	3472	T	MALR	0.409945	1.30072	0.592212	3.17457	3.98954	1.94676	0.561391	0.891948	0.037008	0.750603
ENSMUST00000159977	10	7647619	7681130	753	A	MALR	0.337825	0.483145	1.35839	0.696942	0.342946	0.599425	0.433268	0.456009	0.65186	0.428769
ENSMUST00000160012	6	85843980	85844459	479	G	MALR	2.31058	2.16746	0.72445	2.04781	2.76633	2.13557	0.039081	4.09854	1.2957	1.15754
ENSMUST00000160044	1	82729326	82750581	431	G	MALR	4.75665	19.4973	12.1119	7.33505	18.431	10.8647	16.2445	6.68488	4.93899	18.3131
ENSMUST00000160256	15	100761888	100774963	419	T	MALR	0.037872	0.060796	0.090783	0.145109	0.137202	0.282769	0.882403	0.345591	0.080391	0.071225
ENSMUST00000160297	14	101462572	101608832	3091	A	MALR	0	0	0.011753	0.313893	0.335661	0.041527	1.04231	0.005981	0	0
ENSMUST00000160510	13	13997951	14001597	867	A	MALR	1.53366	1.55716	1.31668	0.778072	0.905318	1.18792	0.991295	0.734828	1.39872	1.39771
ENSMUST00000160645	5	138755083	138809381	2384	G	MALR	0	0.025683	0.571104	0.118186	0.985424	0	0	0	0	0
ENSMUST00000160671	10	76531612	76557138	6970	G	MALR	1.12763	0.28893	0.414138	0.135757	0.181967	0.451991	0.815314	0.372486	0.51357	0.211781
ENSMUST00000160717	8	127299585	127402577	4200	A	MALR	1.3451	1.79102	0	0	0	0	0	0	0.782511	0.623695
ENSMUST00000160748	1	131259020	131266288	906	C	MALR	0.470379	0.151582	0.956084	0.060981	0.191145	0.058346	0.119371	0.158556	0.188786	0.065094
ENSMUST00000160772	6	140646817	140648390	478	G	MALR	0.741321	0.806034	0.587401	0.291631	0.824842	0.529777	2.02651	1.26868	1.70307	0.927651
ENSMUST00000160773	1	164262353	164263451	469	T	MALR	0.397174	1.30021	0.901063	0.347425	0.52158	0.346814	2.77281	1.4946	1.26034	1.00527
ENSMUST00000160784	15	76576389	76595816	1983	C	MALR	0	0.706674	0	0.27149	0	0.242859	0	0	0	0
ENSMUST00000160949	16	17277095	17278166	821	T	MALR	0	1.58131	0.179738	0.077368	0.126403	0.138487	0.409319	0.307291	0.696057	1.23125
ENSMUST00000160989	13	97160167	97176451	2966	G	MALR	1.04708	2.82405	0.191017	1.28411	2.30258	3.01852	1.44221	3.99781	1.64261	1.99822
ENSMUST00000161069	14	70553687	70572900	5588	T	MALR	0.720554	0.105935	0.432674	0.420845	0.504205	0	0.230598	0.42217	0.507544	0
ENSMUST00000161083	12	70190819	70231488	2972	A	MALR	1.1751	0	0	6.67448	6.57363	0	0	0	0	0
ENSMUST00000161209	16	85553233	85553943	710	A	MALR	6.2635	7.73538	3.60512	6.96626	7.74981	7.66012	7.1517	8.74794	12.8684	12.4976
ENSMUST00000161219	14	31000396	31001367	589	A	MALR	1.27713	1.85522	2.35249	0.258918	2.5923	2.52655	0.241494	0.18044	1.64588	2.86869
ENSMUST00000161271	11	69034879	69036180	512	C	MALR	1.3908	1.85461	5.39138	0.466862	1.62783	10.787	11.7553	6.23447	2.61469	2.15316
ENSMUST00000161280	6	38463741	38484854	1654	T	MALR	0.011027	0.959309	0.057914	0.193226	0.141248	0.027137	0.198739	0.442675	0.517022	0.338894
ENSMUST00000161486	9	20644834	20647140	789	G	MALR	0.321842	0.72016	0.523871	1.17531	0.763071	1.2161	1.42949	1.23038	0.870511	1.31304
ENSMUST00000161558	15	6423162	6425024	472	A	MALR	0	0.043647	2.21896	0.163375	0.136239	0.093852	0.150636	0.099086	0	0.002524
ENSMUST00000161594	6	120895618	120897568	561	G	MALR	1.02984	1.66494	0.156949	1.16147	0.742936	1.20748	5.81591	2.89328	1.37844	1.04801
ENSMUST00000161598	12	81573560	81594963	890	G	MALR	0.354361	0	0	0.540399	0.305269	0	0.759703	0.374841	0.285453	0
ENSMUST00000161797	17	34809482	34811387	926	T	MALR	0.24199	0.379351	0.509528	0.40278	0.362393	0.185582	0.132839	0.197765	0.263154	0.650297
ENSMUST00000161881	5	145207634	145218480	439	G	MALR	0.347608	0.787413	0	0	0.270989	0.258728	0.52201	0	0.269391	0.183911
ENSMUST00000161987	10	91065392	91082429	2705	C	MALR	0.187704	0.042002	0.074232	0.150785	0.187886	0.027996	0.827833	0.265031	0.189994	0.373829
ENSMUST00000162057	16	58727925	58733608	1534	G	MALR	0.231438	1.1968	19.6224	26.2616	15.8226	16.8599	0.041694	0.020914	10.8064	4.78281
ENSMUST00000162075	13	38500273	38528824	2609	T	MALR	0	0	1.02832	0.673926	0.548976	0.509238	0	0	0.158335	0.01905
ENSMUST00000162178	15	83157064	83170506	2539	A	MALR	0.032368	0.456013	0.607325	0.050221	0.086092	0.076044	0.136891	0.05108	0.168452	0.404648
ENSMUST00000162593	6	38440533	38524791	5737	T	MALR	0.527382	0.633867	0.551248	0.244692	0.313013	0.435235	0.151297	0.427774	0.520357	0.634311
ENSMUST00000162700	14	55587447	55589511	820	A	MALR	2.20357	0.384504	1.45418	2.03	0.22812	0.151964	0.288093	0.374688	0.765631	1.08944
ENSMUST00000162727	8	127389317	127400677	619	T	MALR	0.231126	0.617976	0.259284	0.394519	0.044691	0.095412	0.02273	0.038779	0.034622	0.165562
ENSMUST00000162758	10	43221736	43346116	999	C	MALR	0	0.844745	0.278362	0.391843	0.36724	0.405175	0.590502	0.689178	0	0.414365
ENSMUST00000162816	17	44495987	44736176	2812	A	MALR	0.018025	0.015553	0.593044	0.23795	0.077727	0.0511	0.050118	0.033619	0	0
ENSMUST00000162827	9	88548020	88571061	3466	G	MALR	3.96255	1.85886	0.663533	0.281441	0.080771	0.90254	0.686145	0.83735	1.79828	1.20823
ENSMUST00000162879	19	45578841	45591842	478	A	MALR	0.56614	0.211462	1.1563	0.069117	0.516135	0.79956	0.461882	1.0304	0.358835	0.236858
ENSMUST00000162961	12	87426169	87443839	3851	A	MALR	3.84265	1.62879	1.00253	1.15544	0.433241	0.734663	0.761624	0.545944	2.49335	4.16213
ENSMUST00000163031	12	79156517	79166368	617	A	MALR	0.183368	1.01955	1.30122	0.791027	0.653731	0.087004	0.174149	0.495543	0.983067	1.05703
ENSMUST00000163329	9	57910986	57929968	1353	G	MALR	5.73482	7.1108	3.72337	8.37291	14.3611	10.268	6.1423	7.03086	11.3821	12.4156
ENSMUST00000163336	14	32159865	32179855	4055	A	MALR	1.31084	1.82143	0.542614	0.894545	0.629142	0.972521	1.83752	0.559774	0.574006	0.680886
ENSMUST00000163600	13	85189477	85212910	1046	C	MALR	0.994699	0.895361	0.454129	0.765024	0.694297	1.29109	0.98491	0.953902	2.10536	0.867332
ENSMUST00000163608	9	78615763	78618089	1401	C	MALR	0	0.039955	0.165501	0.24853	0.33709	0.237094	0.849152	0.128418	0.08715	0.034684
ENSMUST00000163775	3	127789912	127797954	1644	T	MALR	0	0	1.59358	0.386305	0.262647	0	0	0	0.217379	0
ENSMUST00000164127	13	85189448	85212611	1710	G	MALR	3.69694	2.14451	2.65353	2.22891	3.48825	3.83407	3.74707	5.67492	6.86119	3.20215
ENSMUST00000164202	19	53677306	53867080	6578	A	MALR	0.352201	0.804162	0.757034	0.43295	1.43636	0.750389	0.717189	1.24685	1.53478	1.01411
ENSMUST00000164219	5	5664831	5683063	10085	C	MALR	0.962712	0.40418	1.35306	0.443724	0.603831	0.054581	0.159458	0.365286	0.485594	0.258469
ENSMUST00000164260	13	49687393	49733741	3756	G	MALR	3.38975	6.77775	4.05639	4.51629	5.09154	6.73104	4.92455	10.6745	6.70582	7.98998
ENSMUST00000164431	12	81499142	81532899	3302	G	MALR	9.07945	3.68376	5.04507	9.01743	7.52232	5.34895	5.09939	5.05999	3.80772	3.63109
ENSMUST00000164659	10	21978672	21999898	2590	G	MALR	1.18815	6.33754	0	0	0	0	0	0	4.47007	1.11648
ENSMUST00000164726	7	98350668	98361288	2617	T	MALR	0	0	0.014215	0.453467	2.21611	0.028948	0	0	0	0.017571
ENSMUST00000164737	13	114818287	114828544	739	T	MALR	0.163938	0	0.557608	0.383086	0.521644	0.73776	0.712608	0.486046	0.599047	0.306081
ENSMUST00000164947	2	75659318	75665286	1064	G	MALR	1.8684	2.31129	0	0	1.13135	1.22183	0	0	2.88801	2.0653
ENSMUST00000164957	15	102459202	102462782	1051	A	MALR	5.32205	0.877236	5.93854	34.1825	22.5348	18.4583	5.91458	4.95793	6.1233	1.19324
ENSMUST00000165241	7	24291057	24295981	1664	G	MALR	3.35909	4.19207	3.11336	2.65557	3.62787	6.74409	0.75523	5.07561	1.24673	3.32583
ENSMUST00000165594	9	25252439	25308571	2519	G	MALR	61.9107	52.7128	157.942	76.8636	67.245	57.5803	48.972	52.4642	58.9718	49.4573
ENSMUST00000165738	15	76233003	76243420	3357	G	MALR	0.153066	0.12434	0.718876	2.28593	0.129028	0	0.021851	0.054306	0.172674	0.316492
ENSMUST00000165859	1	52630703	52651919	3387	C	MALR	0.240648	1.10581	2.23453	0.662054	0.07451	0.412038	0.992858	1.24088	2.93191	1.0654
ENSMUST00000165867	8	110846600	110881895	2423	G	MALR	0.239959	2.51381	2.30229	0.146387	1.60086	2.2782	3.06214	0.605062	0.344311	0
ENSMUST00000165884	6	122737085	122801640	596	C	MALR	0	0.324513	0	0	0.325696	0	0.355086	0	0	0.812159
ENSMUST00000165887	7	30763756	30781059	2043	T	MALR	0.074901	0.066718	0.128149	0.270985	0.136987	0.661524	0.492036	0.148524	0.084022	0.055464
ENSMUST00000165957	7	44748646	44763055	754	T	MALR	0.320189	0.081071	0.120212	0.070527	0	0.000755	0.556812	0	1.34	0.164768
ENSMUST00000166155	15	79229702	79249329	1687	A	MALR	6.04205	1.454	2.43099	3.8932	2.32422	2.873	1.97809	0.852183	2.782	1.01327
ENSMUST00000166636	12	109546391	109571719	792	C	MALR	0	1.94276	0.170068	1.2446	0.596666	2.79279	0.624206	0.831241	0.91359	1.42736
ENSMUST00000166743	14	47298314	47323091	4489	C	MALR	31.9061	32.0103	21.2592	30.3366	31.6197	30.3109	20.81	30.6574	27.9058	28.9424
ENSMUST00000166791	7	127191660	127196000	3277	C	MALR	2.84155	1.71814	1.65351	0.616097	2.14249	0.834885	0.206579	1.11985	1.04946	1.01221
ENSMUST00000167006	10	77592337	77597130	828	T	MALR	0.227522	0.570631	0.847963	0.767784	0.432213	0.536672	0.954781	0.290138	1.8619	1.45405
ENSMUST00000167100	14	59560896	59597836	1567	C	MALR	0	0	0	0.52426	0	0	0	0	0	0
ENSMUST00000167404	17	46163033	46164821	756	A	MALR	0.402129	1.22046	1.84935	0.253903	0.572803	0.266872	0.362691	0.56056	1.30001	0.329176
ENSMUST00000167456	10	128401590	128408843	926	A	MALR	14.5002	11.0973	10.6399	38.9594	51.7206	41.5725	50.5826	43.8823	17.3974	13.1238
ENSMUST00000167688	8	106603379	106669362	3186	G	MALR	0.01687	23.7475	0	0	5.24273	5.33129	10.6061	0	0	22.9177
ENSMUST00000168457	7	139943789	139945112	1225	G	MALR	27.3236	41.994	0.036632	1.58158	2.70008	9.70748	16.1164	43.3073	83.1657	102.942
ENSMUST00000168656	19	36834404	36855937	1070	G	MALR	0.333822	0.023435	0.179842	0.175697	0.190351	0.180001	0.569007	0.414861	0.409541	0.218571
ENSMUST00000168704	6	122727826	122742522	6244	A	MALR	145.721	6.30615	2.98088	0.099898	0.393217	0.942673	2.38783	4.68997	227.139	5.83675
ENSMUST00000168707	5	32611335	32687057	2246	T	MALR	0	0	0	0	0	0	0	0	0	0.678189
ENSMUST00000168797	12	104387164	104394257	1654	A	MALR	0.00045	0.115507	0	0	0	0	0.048026	0.000746	0.771189	1.04077
ENSMUST00000168838	19	39842660	39886769	1761	C	MALR	0.800177	0.170189	0	0.020963	0.179159	0.056491	0	0	0	0.103162
ENSMUST00000168852	19	7284757	7287363	845	T	MALR	0.134405	0.131922	0.715642	0.274707	0.08531	0.124387	0.517668	0.300617	0.321611	0.441429
ENSMUST00000168928	15	98543211	98567636	2003	C	MALR	0	1.66886	0.358677	1.45385	0.365263	0.423423	0	0.290698	0	2.04329
ENSMUST00000169041	10	79821021	79830452	2422	A	MALR	0.329316	0.18834	0.19556	0	0.436853	0.507997	0	0.922847	0.350337	0.55904
ENSMUST00000169343	15	74955051	74959905	2149	A	MALR	1.8796	0.959035	5.14443	0	0.570998	0.005231	0	0	0.479068	0
ENSMUST00000169432	16	70560994	70569498	656	A	MALR	0.130061	0.036617	0.048863	0.10565	0.106161	0.084982	0.084471	0.070186	0.079584	0.698318
ENSMUST00000169576	10	116485165	116581496	2938	G	MALR	0.037929	4.02308	0.865126	2.63628	0.247758	0.3239	0.248919	0.7334	0.93586	0.888402
ENSMUST00000169595	6	41543598	41543645	47	A	MALR	0	0	0	0.232806	0.234898	0	0.546727	0	0	0
ENSMUST00000169675	14	4665094	4669788	515	T	MALR	0	0.355099	0.496332	0.389562	0	0	0	0	0.568142	0.912314
ENSMUST00000169713	19	38524197	38785030	9407	T	MALR	0.027765	1.6588	0.905216	0	0	0	0	0	0	0
ENSMUST00000169791	16	50727436	50732688	807	G	MALR	0.162492	0	1.24688	0.205858	0.449501	0.393636	0.517999	0	0	0
ENSMUST00000169798	17	46166867	46168021	822	C	MALR	0.410321	0.150363	0.959359	0.169317	0.159961	0.112171	0.141379	0.155682	0.755229	0.222327
ENSMUST00000170118	7	29183036	29183383	169	T	MALR	0.061766	0	0	0	0	0	0	0.168586	0	0.63484
ENSMUST00000170285	14	55098855	55106147	2579	C	MALR	4.90511	1.68794	1.3308	1.77555	1.18623	2.34677	1.72412	6.0654	8.27577	4.21944
ENSMUST00000170335	18	61259008	61259972	964	T	MALR	0.04208	1.09195	0.727683	0.011806	1.46046	1.99396	0.022364	1.42447	1.40893	0.027959
ENSMUST00000170361	3	142302080	142391850	2001	A	MALR	0	0.619275	0.126523	1.44885	0.91007	0.507168	2.48415	0.444548	0.567738	0.612606
ENSMUST00000170377	3	88716894	88731041	2567	G	MALR	0.268803	0.341876	1.23531	1.05453	0.812677	0	0.520196	0.053648	1.54982	1.01308
ENSMUST00000170380	10	79777292	79779093	635	C	MALR	0	0.123289	2.21744	0.205256	0.158348	0.149444	0.362387	0.096628	0.142365	0.102141
ENSMUST00000170472	1	180165238	180193485	3913	A	MALR	0	1.34702	0	0	0	0	0	0	0	0
ENSMUST00000170731	11	29692948	29742111	1264	T	MALR	0	0	3.24661	0.52829	0.179206	9.67583	0.636879	0.600622	0.458266	0.772872
ENSMUST00000170962	8	107056877	107060926	2886	A	MALR	4.1517	2.80329	0	2.95229	3.02839	3.32004	1.42929	2.78026	1.54688	2.73024
ENSMUST00000170967	14	73238546	73239786	406	C	MALR	0.245779	0.436947	0.60715	0.650765	1.32523	0.688796	0.085088	0.33859	0.555266	0.498817
ENSMUST00000171031	17	47505051	47599683	2106	T	MALR	0	7.27649	30.9383	0	0	0	0	0.002883	0	7.2153
ENSMUST00000171066	7	143634806	143636585	1779	A	MALR	7.28827	2.41792	0.600908	5.66735	2.92671	1.90025	0.333952	0.493546	0.678157	0.996523
ENSMUST00000171142	15	89587893	89591876	533	G	MALR	0.087259	0.043061	0.03839	0.507442	0.56933	0.350956	0.236819	0.314554	0.195853	0.362846
ENSMUST00000171338	7	30946580	30956757	985	C	MALR	0	0	7.04708	0	0	1.61636	0	0	0	0
ENSMUST00000171424	4	136550877	136552542	826	A	MALR	2.01684	1.97456	2.11791	1.05792	12.6138	1.16151	2.18621	2.33658	1.66296	1.39142
ENSMUST00000171426	10	127492657	127499367	934	G	MALR	1.92724	0	0	0	0.078978	0	0	0.21393	0	0
ENSMUST00000171518	13	67490167	67500503	2296	G	MALR	2.13008	1.39479	0	0	0.028945	0.000198	0.014067	0.022509	0.053881	0.823905
ENSMUST00000171968	7	133025764	133123856	624	G	MALR	0	0.515071	0.120762	0.259058	0.488289	0.457319	0.522606	0.404581	0.297651	0.232238
ENSMUST00000172239	19	46887828	47015153	3130	G	MALR	0	3.77405	2.32396	0	2.44759	0	0	0	0	2.13632
ENSMUST00000172314	12	31926254	31950535	3131	A	MALR	17.6859	14.9523	22.7136	6.07017	4.97971	2.47663	7.3341	6.6334	20.1895	18.7486
ENSMUST00000172568	15	81663956	81688299	3710	G	MALR	3.3153	15.1024	0	0	3.79991	0	7.17697	1.55937	8.46753	0
ENSMUST00000172587	17	25268408	25274302	504	T	MALR	0.686109	1.13112	1.31909	0.551724	1.30393	0.849591	1.01541	0.891787	0.709661	0.713786
ENSMUST00000172599	17	35052450	35055741	839	C	MALR	0.746174	3.3816	11.5008	4.10039	2.66218	2.08152	9.03679	6.37156	5.15467	4.55954
ENSMUST00000172696	3	137864694	137866447	344	A	MALR	8.202	26.9361	4.87078	15.388	24.6947	25.0154	23.3689	31.4751	22.9844	20.6912
ENSMUST00000172790	3	88950644	88951109	386	C	MALR	0	0.91861	0.359235	0.003506	0.232223	0.271271	0.280882	0.203523	0.575472	0.302374
ENSMUST00000173005	4	149398500	149426216	619	C	MALR	0.21865	1.53435	1.00232	0.418993	1.11729	1.15005	4.11723	1.2743	1.64954	2.16402
ENSMUST00000173028	17	33909414	33911423	474	T	MALR	0.324253	0.655519	0.280667	0.234187	0.453826	0.406911	0.656359	0.630603	0.617864	0
ENSMUST00000173337	17	35823996	35824928	534	G	MALR	1.45035	0.253841	1.11278	0.653543	0.126383	0.344659	0.188473	0.370056	1.1946	0.696876
ENSMUST00000173417	17	35978530	35979299	423	T	MALR	0.215449	0.606944	0.690424	0.363599	0.515114	0.322949	1.44405	0.536972	0.398115	0.857181
ENSMUST00000173497	7	55842250	55925786	3821	T	MALR	0.232705	6.14034	9.63285	13.1031	1.86098	11.2176	1.18512	0.8139	10.1392	1.51843
ENSMUST00000173512	10	75771451	75780954	750	A	MALR	0.622209	1.67177	0	0.203535	0.18884	3.05335	4.14079	2.99191	2.94983	0
ENSMUST00000173722	11	82781203	82804198	5777	G	MALR	8.41521	9.2556	4.33277	11.3379	13.7513	14.7413	9.60912	14.6666	9.14556	8.09038
ENSMUST00000173907	17	34137028	34138180	647	G	MALR	1.22176	0.347807	0.208958	0.172772	0	0.224312	0.189384	0.258041	0.20955	0.128949
ENSMUST00000173936	15	65855502	65857736	384	A	MALR	0.456439	0.352795	0.183047	0.001711	0.001793	0.001594	0.186861	0.256743	0.175413	2.18511
ENSMUST00000173981	3	94693568	94698125	473	G	MALR	0	0	0	0	0	0.349963	1.18439	0	0.361087	0
ENSMUST00000174140	7	101342502	101346137	644	G	MALR	0	0	0.885365	0	0.597854	0	0	0	0	0
ENSMUST00000174189	10	62804577	62899118	14356	A	MALR	0.028764	0.298853	0.000189	0	0.014472	0.000802	0.617141	0.082627	0.119943	0.005266
ENSMUST00000174422	3	142793811	142881658	2882	T	MALR	0	0	0	0	0.366733	2.80231	0	0	0	0
ENSMUST00000174501	1	87354446	87449145	3849	T	MALR	0.031422	0	0.060347	0.042576	1.64642	0	0.045094	0	0.033938	0
ENSMUST00000174661	3	129199878	129219590	1937	C	MALR	0.145429	0.021448	0.27727	0.038885	0	0.005385	0.529834	0.226236	0	0.051642
ENSMUST00000174674	6	83068324	83070225	1512	G	MALR	0.059572	2.18134	0.018138	0.610834	1.00617	0.585233	0.119482	0.09317	0.029601	0.381551
ENSMUST00000174734	5	25271798	25300075	6425	G	MALR	4.05787	0.770268	0.67787	1.32615	0.695361	2.11349	0.409494	0.550756	1.23554	1.71932
ENSMUST00000174828	9	21424968	21467700	605	G	MALR	0	0.291758	0.161999	0.056298	0.054036	0.136716	1.16003	0.14535	0.080038	0.24638
ENSMUST00000174837	8	105269874	105275658	1239	T	MALR	0	0	1.02986	0	0	0	0	0	0.405654	0
ENSMUST00000174849	17	35978164	35979808	577	C	MALR	0.369969	1.19028	0.990363	0.465213	0.558053	0.45191	1.29299	0.485672	0.970134	0.910434
ENSMUST00000174850	19	27768139	28011140	2726	A	MALR	0	0.309366	0.012384	0	0.226634	0.021246	0.848212	0.947894	0.031817	0
ENSMUST00000174882	7	28813345	28822249	1837	G	MALR	36.2223	8.7275	1.17437	0.282298	3.51681	3.35164	7.03251	0.404267	6.35665	8.28805
ENSMUST00000174997	12	76533134	76533212	78	G	MALR	0.056501	0.282569	0.516483	0.186771	0.163537	0.17596	0.070822	0	0.331468	0.172572
ENSMUST00000175066	2	32318460	32318569	109	C	MALR	1066.61	346.469	738.663	615.104	374.034	315.268	352.512	351.899	27.6498	1671.7
ENSMUST00000175810	14	77036864	77111695	1155	A	MALR	0	0.002389	2.02552	1.36656	1.66066	0	0.005439	0	0	0
ENSMUST00000175819	8	122403340	122411403	514	A	MALR	0.161074	0.657206	0.325872	0.303978	0.460903	0.199085	0.300967	0.610753	0.386474	0.342463
ENSMUST00000175842	19	26749711	26774288	774	G	MALR	0.266224	0	0.369131	0.126182	0.264438	0.227423	5.90921	0.009111	0.086636	0
ENSMUST00000175937	19	46599124	46644555	418	G	MALR	0	0.024998	0.00611	0.000802	1.36354	0.021147	0.003614	1.26825	0.000743	0.014014
ENSMUST00000176002	9	70405694	70405753	59	T	MALR	0.109402	0.314218	0.699466	0	0.172259	0.174777	0.142093	0.233612	0.560198	0.15712
ENSMUST00000176188	14	74738443	74743547	624	T	MALR	0.283535	0.834717	4.62317	5.36125	4.54929	2.20479	9.41232	3.12835	2.11508	3.06136
ENSMUST00000176220	1	162535842	162544362	714	G	MALR	0.026986	0.798912	0.315891	0.586049	0.428608	0.979373	0.502411	0.423188	0.334588	0.411014
ENSMUST00000176262	19	3768166	3816688	3923	G	MALR	4.1721	0	3.49727	4.32326	4.2018	3.95939	1.56806	3.3937	4.69805	5.83358
ENSMUST00000176673	9	107979739	107982785	2351	C	MALR	0	0.004154	0.797664	0.13972	0.050385	0.038282	0.008101	0	0.096751	0.051794
ENSMUST00000176772	13	50431711	50433769	727	T	MALR	0	0.202825	0.510806	0.198554	0.164167	0.164236	0	0	0.1695	0.23462
ENSMUST00000176814	8	25029654	25037330	808	T	MALR	0	0	0	0.118706	0	0.550135	0.067021	0	0	0
ENSMUST00000176848	9	64137712	64144214	606	A	MALR	0.759276	0.947638	0.716102	0.291447	0.313499	0.448583	0.574612	0.485588	0.538103	0.487348
ENSMUST00000176890	13	24752188	24761440	742	A	MALR	0.977897	0.080871	0.698844	0.503261	0.020432	0.891013	1.48737	0.560422	0.880266	0.205978
ENSMUST00000177294	19	3584836	3615792	2821	A	MALR	0	0	0	1.80596	0	0.860495	0	1.03483	1.39976	0.910857
ENSMUST00000177302	2	44988401	45110288	4011	A	MALR	0	0.048929	0.421069	2.47343	0.503102	1.37811	0.040455	0	0	0.001747
ENSMUST00000177408	4	149128540	149137569	684	C	MALR	0.784892	0.658468	0.073503	0.390494	0.270578	0.474677	0.509544	0.537285	0.575875	0.479672
ENSMUST00000177409	13	8835389	8837234	500	A	MALR	0.01244	0.113038	0.202709	0.059266	0.002059	0.071204	0.509659	0.106281	0.114286	0.231324
ENSMUST00000177417	11	18880675	19018714	5297	C	MALR	0.003754	0.02923	2.82643	0.166886	0.520466	0.070742	0.847997	0.718771	0.457501	0.073295
ENSMUST00000177442	3	96196863	96219709	689	T	MALR	0.43144	0	0	0	0	0	31.8124	0	0	0
ENSMUST00000177604	18	74195299	74207818	2598	G	MALR	1.07799	2.25409	2.82466	1.3668	1.23714	3.34736	0.628827	3.02181	3.54802	1.59656
ENSMUST00000177652	10	82585406	82587534	2128	A	MALR	5.74981	7.41504	5.27776	5.63555	8.51447	8.45207	10.0843	11.0206	7.85979	6.18562
ENSMUST00000177948	13	49544443	49567557	2321	T	MALR	0	0	1.81231	0	0	0	0	0	0	0
ENSMUST00000178696	6	119432531	119544347	2366	C	MALR	0.227461	0.441339	1.66811	0	0.241338	0	0.214679	0	0.129509	0.342245
ENSMUST00000178808	3	108040410	108044859	1454	C	MALR	6.64493	0	0	0	0	1.26145	0	0.916906	0.791399	2.56975
ENSMUST00000179218	12	102469134	102497902	2812	A	MALR	15.3376	13.0772	11.3816	4.33189	7.22657	6.75122	6.20835	9.18635	8.29604	12.3743
ENSMUST00000179623	Y	90838869	90839177	308	T	MALR	0.135956	0.786434	0.399072	0.134123	0.596747	0.524449	0.523797	0.503102	1.0026	0.52381
ENSMUST00000179906	2	10473351	10473477	126	G	MALR	0.022742	0.040983	0.044877	0.208441	0.102652	0.552078	0.213979	0.134448	0.183621	0.025124
ENSMUST00000180269	8	11497633	11510236	742	C	MALR	0.321192	2.33046	1.15576	1.71299	1.48526	1.79761	1.23049	1.78266	1.84022	1.80992
ENSMUST00000181656	10	116674591	116679303	914	G	MALR	0.650177	0.8424	0	0.046091	0.1205	0.224333	0.067896	0.307723	0.243248	0.447424
ENSMUST00000182152	10	59988586	60002769	843	A	MALR	0.855167	0.654681	0.820568	0.272734	1.12132	1.22587	2.02318	1.077	2.28387	0.973011
ENSMUST00000182155	10	69533843	70024626	6334	A	MALR	0	0	1.47204	0.206277	0.644431	0	1.0997	0	0	0
ENSMUST00000182157	17	74697356	74703069	1028	A	MALR	0.469939	0.405477	0.155346	0.660342	0.498919	0.20213	0.185713	0.355666	0.457808	0.123791
ENSMUST00000182188	12	59013454	59028399	1936	G	MALR	0.189621	2.76292	0.120615	0.937937	2.81245	1.80871	1.42771	4.38575	9.35822	0.35631
ENSMUST00000182248	7	30081072	30090463	379	G	MALR	0.1663	0.476676	0.30433	0.135266	0.323813	0.325934	0.279652	0.339579	0.553493	0.401604
ENSMUST00000182464	6	125162771	125163339	469	G	MALR	1.18748	0.156857	0.120062	0.119718	0.067075	0.065119	0.17246	0.109609	0.071396	0.134371
ENSMUST00000182660	1	162670727	162740556	11467	A	MALR	0.513958	0.373809	0.170279	0.47573	0.157958	0.325488	0.194965	0.177045	0.170243	0.222619
ENSMUST00000182758	8	87473134	87525554	443	G	MALR	3.21249	2.32243	0	0.125488	0	0.260502	0	0	0	0.215281
ENSMUST00000182827	17	21730795	21745061	634	G	MALR	2.1046	16.7258	0	0	0	0.115844	0	0.127069	3.1515	6.17488
ENSMUST00000183335	7	116528812	116536033	558	T	MALR	0.551728	0.665574	0.469024	0.14107	0.29543	0.356316	0.110624	0.469411	0.235515	0.492598
ENSMUST00000183957	2	45280724	45280924	200	G	MALR	0	0	0.868693	0	0	0	0	0	0	0.065662
ENSMUST00000184073	7	29155680	29156920	1240	G	MALR	0.520618	0.129109	0.258291	0	0.084072	0.065832	0.356507	0.340714	0.209081	0.198779
ENSMUST00000184243	8	15032390	15032964	222	G	MALR	0.251642	0.920368	0	0	0	0	0.274556	0	0.225739	0.279862
ENSMUST00000184850	17	36080115	36081987	1069	G	MALR	4.05489	1.62915	0.037682	0	0	0.183769	0.302593	0.911598	13.9514	13.1906
ENSMUST00000185118	2	181357829	181365342	2311	T	MALR	0.125606	0.184291	0.194825	0.681444	0.467258	0.178948	0.212053	0.201967	0.067688	0.042818
ENSMUST00000185200	15	75045521	75048804	536	C	MALR	0	0.878115	0.164025	0.994049	2.53761	0.43736	0.314272	0.150613	0.240954	0.230248
ENSMUST00000185210	1	46896583	46896879	296	T	MALR	0.515407	0.188099	0.645909	0.383923	0.260998	0.04352	0.051581	0.341516	0.243888	0.582088
ENSMUST00000185418	1	133009097	133025330	491	T	MALR	0.053433	0.72105	0.489563	0.108533	0.136582	0.145649	0.116456	0.636867	0.416965	0.181908
ENSMUST00000186742	6	136551187	136559910	175	C	MALR	0	0.18994	0.201705	0.02697	0	0.020667	0.224199	0.908053	0.445178	0
ENSMUST00000186750	1	90603528	90612180	501	G	MALR	0.63548	0.960695	0	0.334693	0.532541	0.871673	0.322863	0.60099	0.438367	0.381829
ENSMUST00000188808	9	89703245	89704823	1578	A	MALR	0.072484	0.221661	0.624288	0.2258	0.155883	0.285887	0.2326	0.23323	0.10991	0.090474
ENSMUST00000189089	9	90094178	90095902	1534	C	MALR	0.51211	0.400091	0.797242	0.276452	0.312716	0.378461	4.33617	0.539523	0.563317	0.81033
ENSMUST00000190120	11	105177726	105181433	3707	C	MALR	0.796352	1.16893	0.729536	1.17752	1.18802	1.15314	0.04656	0.53159	0.748263	0.923908
ENSMUST00000190588	12	86947490	86961883	568	G	MALR	0.168276	0.298527	0.535087	0.601395	0.833143	0.288091	0.456533	0.758607	0.313715	0.44637
ENSMUST00000190665	9	95954862	96011865	3069	G	MALR	0.023281	0.002983	0.030567	0	0.02959	0.02418	0	0.572323	0	0.023705
ENSMUST00000192128	1	192101388	192137927	1567	A	MALR	0.103506	0.798987	1.27466	0.286099	0.116165	0.188542	0.059152	0.149634	0.309863	0.278
ENSMUST00000192230	1	182483900	182492561	2360	T	MALR	0.101117	0.174485	1.32145	0.354344	0.530156	0.466697	0.292067	1.27804	0.405467	0.375365
ENSMUST00000192245	9	108447658	108450804	2475	C	MALR	0	0.067286	0.73944	0	0	0	0	0.011012	0	0
ENSMUST00000192761	1	167141155	167141822	667	G	MALR	0.11163	0.194619	0.379866	0.300951	0.393313	0.169581	0.102701	0.42901	0.538667	0.235571
ENSMUST00000193053	12	110737944	110804238	1348	T	MALR	0.797747	0.658907	0.673984	1.13086	1.1781	1.01432	0.508253	0.6853	0.918984	0.693794
ENSMUST00000193183	9	108494340	108495192	521	G	MALR	0.57568	0.254784	0.371426	0.072316	0.111554	0.272205	0.370121	0.11736	0.294186	0.172637
ENSMUST00000193784	1	161969228	161973434	4206	C	MALR	0.765638	0.517451	0.786134	0.818821	0.266853	0.268643	0.164106	0.210834	0.343036	0.562248
ENSMUST00000194432	3	83921365	83968228	3725	C	MALR	0.572161	0.664449	0.457442	0.518758	0.341224	0.111833	1.87733	0.938012	0.875535	0.456455
ENSMUST00000194436	9	107787813	107791928	641	G	MALR	0	0	4.00571	0	0	6.99713	1.6343	0	5.55117	6.46385
ENSMUST00000194437	1	165593413	165634513	640	T	MALR	0.377023	0.78745	0.211303	0.207834	0.497514	0	0.417523	1.63956	1.64357	2.40579
ENSMUST00000194478	4	109061615	109202234	2879	G	MALR	0	0	0.051593	0	0	0	0	0.54778	0.627051	0.066856
ENSMUST00000194967	9	107540042	107542127	654	C	MALR	0.110861	1.74601	0.758637	0.62312	1.53081	1.92629	0.408861	1.26963	0.834283	1.29781
ENSMUST00000195209	1	181093259	181095525	1191	A	MALR	9.14592	0.007925	11.1565	5.44709	5.5886	7.61992	3.51607	14.0465	13.7409	20.2471
ENSMUST00000195793	3	82380073	82383310	275	C	MALR	0	0	0	0	0.257265	0.184445	1.2749	0.340916	0	0.222315
ENSMUST00000196083	5	25687373	25689395	2022	A	MALR	0.817159	0.914613	0.2565	0.325047	0.630323	0.368645	0.317129	0.934429	0.73891	0.556046
ENSMUST00000196562	5	122496159	122500848	4689	T	MALR	0.012093	0.045476	0.059076	0.039881	0.031787	0.009802	0.594896	0.028543	0.042445	0.032254
ENSMUST00000197141	3	152225871	152228247	422	C	MALR	0.412798	0.491815	0.587841	0.626811	0.609208	0.840749	0.44619	0.634644	0.892913	0.389655
ENSMUST00000197480	9	110132037	110184303	1934	C	MALR	0.555959	0.039851	0.138593	0.299893	0.200996	1.14104	0.724343	0.071301	0.132551	0.176055
ENSMUST00000198083	3	94342259	94347350	1373	T	MALR	0.038038	0.02737	0	0.076473	0.098996	0.197907	0.441221	1.20612	0.469847	0.897952
ENSMUST00000198909	12	113152081	113153879	1501	C	MALR	0.286955	0.360124	2.98081	1.28335	0.679164	0.100879	0.215681	0.076388	0.177731	0.6503
ENSMUST00000199774	5	21005362	21055897	782	A	MALR	0.1375	0.120617	0.696254	0.109807	0.030033	0.079289	0.168708	0.095571	0.125754	0.516569
ENSMUST00000200730	5	31193294	31198894	2003	T	MALR	0.341475	0.903892	18.6789	0.602421	15.8928	11.8361	0	0.84333	0.097999	1.78501
ENSMUST00000200821	5	73327665	73341028	486	C	MALR	0	0	0	3.83806	3.39562	0.034949	0.61264	1.8935	0	0
ENSMUST00000200834	5	37283899	37286662	593	G	MALR	0.705015	0.048779	0.218327	0.200063	0.360371	0.316942	0.16869	0.332728	0.123168	0.095434
ENSMUST00000201007	5	147101164	147110870	361	A	MALR	11.0723	2.09434	1.34185	3.46106	3.67407	2.24087	3.50833	3.81887	2.91984	2.19832
ENSMUST00000201534	5	135337366	135350043	1279	T	MALR	0.728901	1.08674	0	0.227749	0.512136	0.09154	0	0.03044	0.75942	0.663218
ENSMUST00000201605	5	66046094	66151788	449	A	MALR	0	0.848341	0.127002	0	0	0	0.058354	0	0.542076	0.41404
ENSMUST00000201998	5	135449749	135489258	730	G	MALR	0	1.42235	0.812522	0.391626	0.898411	1.32152	1.19615	0.770456	1.10852	0.985951
ENSMUST00000202192	5	150522690	150526684	584	T	MALR	0.798915	1.01683	0.026523	0	0	0	0	0.254896	0.207904	0.410923
ENSMUST00000202194	13	62369815	62383151	733	T	MALR	0.418029	0.840071	0	0.072598	0.209813	0.24307	0.007376	0.366043	0.565796	0.483171
ENSMUST00000202446	5	65616949	65619771	2822	A	MALR	0.328446	0.612482	0.343326	0.352459	0.346979	0.432623	0.743861	0.427482	0.575896	0.410465
ENSMUST00000202670	X	56658245	56663829	2772	C	MALR	1.94879	0.090475	0.077552	0.150251	0.08405	0.593238	0.221596	0.578818	0.127369	0.252992
ENSMUST00000202792	5	135370577	135372541	1964	T	MALR	0.412798	1.22071	0.891225	0.568308	0.773778	0.883573	0.80561	1.16355	0.992712	0.7921
ENSMUST00000202801	5	31250345	31251449	878	C	MALR	3.42322	5.33162	6.70712	5.34775	4.85944	5.2322	5.65913	6.33456	8.33432	7.37877
ENSMUST00000202912	5	33878215	33880080	1002	T	MALR	0.07167	0.321509	1.08624	0.33291	0.531461	0.348228	0.930613	0.304185	0.129323	0.325082
ENSMUST00000202950	5	31527012	31554042	2485	C	MALR	1.7536	0.415639	0.503441	1.08707	0.786559	0.842703	0.51648	0.767024	1.07233	0.709566
ENSMUST00000203078	6	13626815	13677938	4458	C	MALR	0.005339	1.11892	1.84628	0.957173	3.26686	0.849729	2.00047	2.17588	1.35975	0.277102
ENSMUST00000203185	6	88905946	88912231	1706	A	MALR	0	2.72282	0.018978	0.03645	0.171282	0.032785	0.025262	0.017197	0.030592	0.01346
ENSMUST00000203315	6	140577135	140579678	451	G	MALR	0.001094	0.228228	0.339817	0.059818	0.134037	0.048258	0.503901	0.302539	0.262027	0.329821
ENSMUST00000203882	6	5277501	5280334	2833	C	MALR	0.008631	0.188939	0.557403	0.308039	0.222692	0.037961	0.314034	0.276908	0.024001	0.125895
ENSMUST00000203982	6	136808333	136809793	575	T	MALR	0.308563	0.98582	0.355093	0.581044	0.849707	1.87932	7.7297	3.29552	1.60432	0.892903
ENSMUST00000204040	6	146642591	146650732	618	C	MALR	0.018272	14.9676	0	0.015824	2.86929	0.022514	0	0.987065	0	0
ENSMUST00000204073	6	48834006	48841137	979	G	MALR	0	0.196334	9.95176	1.06722	0.445448	0.676009	1.11374	0.681288	0.805432	0.803615
ENSMUST00000204484	6	48504388	48534832	6058	G	MALR	1.12421	1.35766	2.97537	0.951652	1.22799	1.4269	0.253266	0.968941	0.813482	0.92313
ENSMUST00000204655	6	143011482	143099767	3502	C	MALR	7.03069	0.377879	0	0.123014	1.15318	0.13581	0.491046	0.537246	0.530692	0.59067
ENSMUST00000204862	6	66896891	67017567	376	G	MALR	0.805976	0.290503	3.28535	4.44466	3.06048	1.95128	4.09525	2.56917	1.32946	0.692738
ENSMUST00000205091	6	67267011	67284047	1159	G	MALR	2.27054	1.49596	0.518403	0.791874	0.828263	1.09771	12.4372	4.38444	3.40026	2.28827
ENSMUST00000206071	7	127912516	127916090	1011	A	MALR	1.34215	1.85507	1.59371	0.685956	1.04148	1.06953	1.10004	1.88655	1.64689	2.07438
ENSMUST00000206210	7	44468006	44470178	1555	G	MALR	0.008699	0.654804	2.27345	0.907999	0.740721	0.952349	0.858486	0.88593	0.988092	0.997979
ENSMUST00000206750	7	25199915	25219859	4589	A	MALR	3.78154	4.3421	0.404786	0.921008	2.15048	1.98196	0.482586	4.55325	5.86046	6.12651
ENSMUST00000207601	7	29256323	29281912	1297	C	MALR	0.670303	0.365282	0.014254	0.023548	0.23137	0.146806	0.5789	0.362785	0.21683	0.971447
ENSMUST00000207934	7	131385513	131385946	433	A	MALR	0.509704	0.542071	1.52124	0.203235	0.214601	0.300348	1.92544	0.876707	0.741147	0.727173
TCONS_00000481	1	40000677	40024425	2390	G	MALR	5.50717	6.09333	8.80639	14.0793	15.9302	13.2866	8.1342	11.7347	7.61497	5.61517
TCONS_00002120	1	131910556	131936321	5914	G	MALR	0	0	0	0	0	0	0	0	5.16463	0
TCONS_00002874	1	171217186	171219662	2187	G	MALR	0	0	0	0.632793	3.9e-05	0	0	0	0.0022	0.017047
TCONS_00002923	1	171411384	171418431	1488	A	MALR	0.320818	2.83204	3.57448	1.52377	1.37848	1.25974	2.42321	1.58932	2.32429	3.68671
TCONS_00003741	1	24011604	24100341	5677	A	MALR	0.736821	0.037877	0.390799	0.753851	0.301353	0.009053	0.679075	0.933635	0.9874	0.817623
TCONS_00003994	1	39371556	39475939	4188	G	MALR	0.010386	0.00044	0	0	0	0	0.010046	7.41895	0.004459	0.005381
TCONS_00004123	1	51469588	51478067	2503	A	MALR	0	0	0	1.77543	0	1.31025	0	5.02833	0	0
TCONS_00004503	1	65107863	65116703	1208	G	MALR	3.4694	0.979526	0	0	0	0	0	0	1.41103	1.424
TCONS_00005502	1	131285251	131514232	8028	G	MALR	0.211343	0.631407	0.680309	1.08724	0.339436	1.04695	2.85633	0.392109	0.788406	0.059711
TCONS_00005637	1	134296789	134319391	3754	G	MALR	1.24388	0	0	0	0	0	0	0	0	1.08537
TCONS_00006214	1	162671788	162684258	3610	A	MALR	7.62739	0.895323	1.55929	3.22293	0.681997	1.76183	0.630824	0.659678	0.703486	1.09981
TCONS_00006256	1	163245119	163314428	3834	A	MALR	0	0	1.06874	0	0.455781	2.63845	0	0	0	0
TCONS_00006986	1	190796069	190911770	5742	A	MALR	0.845518	0.544584	0.3466	0.240131	0.38901	0.394503	1.14895	0.782877	0.766866	0.833541
TCONS_00008292	10	79999063	80015553	6603	T	MALR	0	1.82946	2.92964	0.250667	1.16632	0.021052	4.10561	0.247772	4.26887	2.31569
TCONS_00009008	10	120167182	120171771	1833	T	MALR	0.846444	1.01985	0	0	0.039363	0.08713	0.064649	1.15863	1.04396	1.36393
TCONS_00009193	10	128091609	128129322	8642	A	MALR	0.174092	6.77773	0.020858	0.084186	0.319087	1.75375	1.35791	3.00513	2.6087	1.43143
TCONS_00010324	10	79759054	79762331	839	A	MALR	0.140831	4.89144	8.17921	4.29535	3.72104	9.92586	4.17851	4.73823	3.52799	5.77928
TCONS_00010667	10	84546402	84554373	3369	G	MALR	2.17068	1.40125	0.019827	0.021724	0.012682	0.007017	0	0.206744	1.94152	2.46504
TCONS_00011464	11	4704678	4737669	777	A	MALR	8.83038	17.0471	2.83132	5.31691	5.22117	5.52277	8.61586	14.1406	16.4581	22.6821
TCONS_00011518	11	5762129	5784764	1646	G	MALR	0	0.703876	0.28145	0.597139	0.716763	0.430736	0	0	0.751919	0.314283
TCONS_00012295	11	54113203	54131649	1775	G	MALR	2.8459	0.976026	16.8643	3.36234	0	2.26928	1.52414	0	0.014875	0.001948
TCONS_00012771	11	68958199	68962449	2380	T	MALR	0.451114	0.348251	0.663506	0.122896	0.298309	0.178853	0.077872	0.514819	1.15545	1.02902
TCONS_00014266	11	98203335	98279426	6559	G	MALR	2.07848	7.38879	1.00991	1.62436	2.98642	0.748181	2.31823	3.4535	0.925478	3.29827
TCONS_00014294	11	98447068	98455366	2269	A	MALR	1.13737	0.109594	0	0.03574	0	0.010982	0	4.85146	1.44859	5.48425
TCONS_00015244	11	117986916	118024011	10912	G	MALR	2.10927	4.16408	4.70841	5.79199	3.7978	3.58812	6.03451	7.77441	3.40294	2.64144
TCONS_00015614	11	4345814	4420224	2406	T	MALR	0.09266	0.251547	0	0	0	0.030995	0.077177	0.288354	0.720577	1.53503
TCONS_00015770	11	6428138	6438217	787	A	MALR	12.7775	1.61414	2.46631	2.90966	1.72991	0.794461	1.72738	3.27287	2.91469	2.38241
TCONS_00016001	11	22582718	22610632	720	A	MALR	4.63552	0	0	0	0	0	0	1.66177	8.78252	0
TCONS_00017093	11	69299701	69323852	3701	A	MALR	1.3e-05	3.87449	2.59451	1.01324	3.12216	4.48776	3.00912	2.89619	2.89564	2.42934
TCONS_00017125	11	69399499	69414649	5829	A	MALR	0.002444	0.002475	0	0.001141	0.005366	0	0	0.046915	4.51835	0.005534
TCONS_00017135	11	69554138	69560205	5332	T	MALR	0	1.63217	0.285718	0.207387	0.18811	0.125375	0.072523	0.263017	0.703021	2.27857
TCONS_00017490	11	74383491	74422743	5544	A	MALR	0	0	0.000233	0	2.60034	0.00011	0	0	0.000633	0
TCONS_00018213	11	96817599	96823800	3532	G	MALR	1.17043	6.28909	1.54931	0.015962	2.90333	6.60269	10.4746	12.2317	4.08801	7.19127
TCONS_00018635	11	101769754	101785948	2151	A	MALR	0	0	0	0.00371	0	0	0.004215	0.843619	0	0
TCONS_00020487	12	72734335	72794940	2507	A	MALR	11.8623	11.7843	0	0	0	0	0	0	4.02997	9.84029
TCONS_00020536	12	75909218	76048669	14000	A	MALR	0.008376	0	0	0	1.97308	0	4.16612	5.18509	2.3194	0
TCONS_00020564	12	76570611	76579033	3361	G	MALR	1.85138	1.30323	0.020279	0.005707	0.00722	0.011523	0.00639	0.003254	0.009044	0.011196
TCONS_00020607	12	79297351	79814368	1616	G	MALR	0	0	0	0	0.525841	0.458567	0	0	0.525717	0.473036
TCONS_00021343	12	113100330	113137173	2885	G	MALR	1.78173	0.036976	0.879404	1.23998	0.036134	0.166372	1.28906	0.09037	1.10425	0.059043
TCONS_00021672	12	31926254	31950221	3894	A	MALR	1.06348	3.3755	0.203106	0.533696	4.60605	3.51885	0.203538	1.23661	2.59537	4.61245
TCONS_00021821	12	56328306	56345856	1513	G	MALR	3.45035	0.765877	3.39921	0.009449	0.089989	0.057202	0.86671	1.92432	0.52119	0.380396
TCONS_00022513	12	110807798	110839127	1508	A	MALR	0.277453	0.367511	0	0	0.058511	0	0.115814	0.452291	1.28149	0.580585
TCONS_00023160	13	34875567	34906058	4407	T	MALR	0.07654	0.231688	0.467618	0.131232	0.416486	0.124502	0	0.101422	0.402321	0.644145
TCONS_00023460	13	55211816	55318325	12108	G	MALR	0	0.151544	0	4.50798	0.531391	0.839656	0.577397	0.752661	0.777369	1.19273
TCONS_00023616	13	65478591	65615255	1497	A	MALR	1.2291	0.007814	0	0	0	0	0	0	0	0.67366
TCONS_00023656	13	66441318	66464079	821	A	MALR	4.25442	2.06858	0	0	0	0	0	0.016608	0.32208	1.44403
TCONS_00023955	13	95325849	95337841	1925	A	MALR	0	0.005162	0.035273	0.017115	0.9885	0.013743	0.012625	0	0.0048	0
TCONS_00023956	13	95326625	95337838	2101	A	MALR	1.09083	0.04349	0.227382	0.256164	0.015461	0.028603	1.80747	0.663894	0.142772	0.129981
TCONS_00024213	13	117220626	117230114	1103	G	MALR	7.42181	13.3993	3.39686	5.07066	5.90435	6.21715	7.17196	8.10882	11.0077	12.0175
TCONS_00024246	13	119741863	119750759	768	T	MALR	0.283195	0	0.039849	0.388896	0.245818	0.51897	1.48798	3.84717	1.05072	0.353566
TCONS_00024450	13	21515360	21531032	6570	A	MALR	0	0	0	0	2.51178	0	0	2.60859	0	0
TCONS_00024760	13	46749107	46929305	6831	G	MALR	2.77429	4.98719	1.9103	3.16445	5.37191	3.87903	3.03197	7.85654	6.15174	5.29013
TCONS_00024829	13	51711500	51777545	1236	T	MALR	0	0	0	0	0	0	0	0.741224	0	0
TCONS_00024995	13	56073622	56141165	1885	A	MALR	0.025647	0.928279	0	0.00527	0	0.018843	0.016528	1.03984	13.3671	0.005896
TCONS_00024996	13	56073628	56135440	1825	T	MALR	0	1.42088	4.79313	7.68774	2.5997	2.46147	2.27991	2.69412	4.55083	0.037411
TCONS_00025066	13	59449538	59468608	1343	A	MALR	5.04757	3.68618	0	0	0	0	0	0	0.826881	2.23853
TCONS_00025266	13	66267818	66269096	448	A	MALR	0.611975	1.34309	0	0	0	0	0	0.007081	0.158432	0.660847
TCONS_00025640	13	95350783	95369561	2494	A	MALR	0.00678	0.49556	0.042188	7.22349	3.23136	6.59398	0.559361	0.586119	1.12656	3.65484
TCONS_00026168	14	20294706	20316716	1770	G	MALR	1.928	0.292842	0.031605	0.591395	0.351981	1.62481	0	1.65209	0.039095	0.025418
TCONS_00026328	14	27623681	27655179	2337	G	MALR	1.65198	1.11326	0	1.44619	0	0	0.038614	0	0.533283	1.35923
TCONS_00026458	14	32166121	32176126	1058	G	MALR	2.4414	3.07645	1.82075	1.74187	0.665164	0	0.017365	0.02056	0	0.928557
TCONS_00026655	14	46760541	46771525	768	A	MALR	12.6058	5.93567	9.77934	5.98275	5.23685	6.65842	3.20536	7.98819	17.7493	9.93075
TCONS_00026697	14	47663787	47736279	3861	G	MALR	3.39151	4.99051	6.12138	3.53314	3.06254	7.20905	3.27445	5.51028	6.45768	4.76227
TCONS_00027214	14	57798702	57803433	4081	T	MALR	0.776712	0.217328	2.75325	0.065851	0.061259	0.143146	1.24321	0.028978	0.05616	0.222781
TCONS_00027227	14	59201280	59237265	3559	G	MALR	0.339059	0.125117	0.667042	0.136825	0.135142	0.432624	2.63668	0.205702	0	0
TCONS_00027513	14	76418651	76441530	3374	T	MALR	0.302463	2.75542	3.22883	1.52385	0.809108	0.297663	0.090345	1.21615	1.94154	2.52663
TCONS_00027581	14	101729908	101934689	5089	G	MALR	1.46419	3.5397	11.4654	1.65064	1.25442	0	0	0.434389	1.98609	0.871058
TCONS_00027619	14	113314608	113316390	1703	G	MALR	0	0	0	0	0	0	0	0	12.5414	0
TCONS_00027656	14	120306463	120431692	4286	T	MALR	0	0.519056	1.61007	0.811681	0.986983	0.001628	0.586589	0.893805	0.427908	0.921739
TCONS_00027679	14	122277504	122402227	1218	G	MALR	0	0	0	0.005044	0	0	0	0.870483	6.12125	4.5095
TCONS_00028170	14	31139013	31161829	7180	T	MALR	0	0	10.2886	0.741521	0.544491	0.254523	0.004922	0.03178	0.003069	0.01684
TCONS_00028517	14	48656728	48667644	2913	A	MALR	3.10941	0.03912	0.053971	0	0	0	0.031127	0.074063	0.185961	0.190156
TCONS_00028892	14	55897286	55900442	2416	G	MALR	0.390827	1.36624	0.84415	2.40812	5.37251	3.89848	3.07048	6.2178	2.09508	1.33246
TCONS_00028907	14	56526535	56572117	4822	G	MALR	3.61393	3.55268	1.87921	1.49494	1.79712	1.68083	0	2.81779	3.08574	2.82487
TCONS_00029170	14	69697309	69707493	1734	A	MALR	0	0.92662	1.88349	1.3112	0.65308	0.584495	2.57262	0.861036	0	0.842111
TCONS_00029339	14	86795602	87002941	5372	A	MALR	0.133427	1.4703	3.70348	0.168682	0.427721	0.346171	5.85278	4.01934	4.02635	0.430342
TCONS_00029352	14	93014199	93890629	5059	T	MALR	0	0	0.914476	0	0	0	0	0	0	0
TCONS_00029429	14	112366124	112368600	1315	A	MALR	43.8186	47.5224	0.432884	6.5255	17.4586	20.3125	22.5311	47.4386	45.3999	64.8311
TCONS_00029737	15	34306804	34436242	3435	G	MALR	0	0	5.77105	1.3486	0	0.064413	0.468908	0	0.014335	0.062912
TCONS_00029908	15	62039257	62249524	1452	T	MALR	0.798609	0.795044	0.825249	0.330916	0.770485	0.045675	1.3492	0.477948	0.769151	0.705086
TCONS_00030085	15	76246828	76249904	1987	G	MALR	0.021742	0	36.9398	0	0.694014	0.055914	0.024298	0	2.79983	0.043611
TCONS_00030261	15	78877190	78894585	5503	A	MALR	0.765535	1.51197	3.30279	0.943882	0.913086	1.29197	3.04473	1.63953	2.93418	2.93143
TCONS_00030363	15	80254508	80257540	2113	G	MALR	0.476515	21.9072	0.73243	11.5395	1.47513	9.65365	8.90964	4.32142	25.0816	19.4901
TCONS_00030495	15	82899069	82905791	745	A	MALR	0.996525	1.18214	0	2.07987	0	1.05623	0	0.363366	0	0
TCONS_00030778	15	99074973	99083407	2555	G	MALR	3.58004	2.59955	1.6328	3.01494	0.899509	2.35677	0.874402	1.66549	1.92943	1.49689
TCONS_00030855	15	100247559	100261241	2034	A	MALR	1.65519	2.29894	0.009834	0.005436	0.002189	0.01904	0.019103	0.01265	3.31706	2.69714
TCONS_00031011	15	102518498	102523602	1299	G	MALR	3.27844	6.76806	2.53459	5.53227	4.35932	5.00337	4.16989	5.09671	4.28724	3.73657
TCONS_00031767	15	76595809	76602703	3893	A	MALR	2.09945	2.2435	0.568432	1.20003	0.534043	0.984478	1.64234	1.2869	0.70493	1.43164
TCONS_00031770	15	76612397	76616852	1721	A	MALR	0	2.1935	0	0	0	0	0	0	0	1.00572
TCONS_00032440	15	97070171	97085930	431	G	MALR	0.32435	0.011825	0	0	0	0	1.79204	0.021769	0	0
TCONS_00032564	15	98590016	98607633	6081	A	MALR	0	0.004072	0.010979	0	0	0.864015	0.012729	0.011624	0.000726	0
TCONS_00032565	15	98590016	98610351	5874	A	MALR	0	0.000803	0	0.001049	0	0	0	2.77751	0	0
TCONS_00032619	15	98949841	98953542	1590	A	MALR	0	64.4595	132.12	66.3994	0	168.755	0	0	0	0
TCONS_00032686	15	100575318	100599835	5511	A	MALR	0.038892	0.009614	0.002547	0.504016	0.020051	0.008554	0.078471	0.424049	0.022925	0.018633
TCONS_00032989	16	9009664	9016261	528	A	MALR	1.47736	2.49026	0	0	0	0	0	0.313066	0.720034	1.47445
TCONS_00032990	16	9105647	9110269	1796	A	MALR	1.96351	3.91244	0.099754	0.017027	0.034198	0	0.047421	0.107573	2.89603	5.1586
TCONS_00033146	16	16870817	16892972	3698	G	MALR	1.75116	7.75134	0.604107	0.00667	1.00841	0.317099	0.67822	5.80023	11.7644	0.33442
TCONS_00033873	16	36875131	36928371	9513	A	MALR	0.737427	0.182068	0.034663	0	0.608911	0	0.03694	0.031972	0.002875	0.034983
TCONS_00034033	16	44724588	44737284	3351	G	MALR	2.11324	0.466126	0.053937	0.900266	0.996924	0.419233	0.033057	1.372	1.53414	0.033409
TCONS_00034242	16	78301756	78340752	5402	T	MALR	0	0	0	0	8.64996	0	0	0	0	0
TCONS_00034779	16	13917592	13930041	1038	G	MALR	1.44121	2.22896	0.110861	0	0	0	0	0.042148	1.08219	2.4989
TCONS_00034794	16	14678443	14681952	2637	T	MALR	0.265362	8.09265	0.0104	0.041755	0.030167	0.01848	0.008137	1.74542	12.1614	11.7523
TCONS_00035107	16	23472345	23520872	2270	T	MALR	0	0	4.39931	0.515682	0	0	0.097763	0	0	0
TCONS_00035268	16	34013146	34573195	7576	A	MALR	0.292769	0.152968	1.52865	0.078034	0.143968	0.113293	0.320471	0.687976	0.088848	0.1307
TCONS_00036098	17	6256960	6308314	1754	T	MALR	0	3.27012	0	0	0	0	0	0	0	1.09703
TCONS_00036161	17	8311095	8327440	906	G	MALR	1.40874	0	0	0	0.0081	0	0	0	0	0
TCONS_00036297	17	15010215	15023703	2982	A	MALR	4.90904	1.77426	3.00828	1.82989	0.9136	1.63315	0.487166	2.8805	2.5647	2.35305
TCONS_00036381	17	17832952	17838509	5087	T	MALR	0.051251	0.645947	3.13552	0	0.411601	0.000194	0.116739	0.452469	0.586118	0.470014
TCONS_00036509	17	23732690	23736720	1555	A	MALR	5.1467	1.7095	0.389157	0.996681	1.01197	1.37102	1.89728	2.09232	2.40631	2.83991
TCONS_00037017	17	30005215	30210019	2508	G	MALR	0	13.4897	21.5833	22.0316	2.21712	1.97483	1.09618	9.21663	12.0967	0.773175
TCONS_00037392	17	34907400	34914039	3849	G	MALR	1.35089	1.33512	3.45152	2.79639	2.91005	2.18733	2.46301	4.39022	7.35445	2.07057
TCONS_00037743	17	43568715	43612201	1618	G	MALR	0.780427	1.04224	11.792	17.0896	1.66186	1.12563	6.9413	1.04913	1.1007	1.88846
TCONS_00037996	17	49615106	49676356	873	G	MALR	0	0.26488	1.56959	0.408409	0.235833	0	0.425926	0.364293	0	0.056264
TCONS_00038179	17	69159990	69289978	7316	G	MALR	0.569744	0.218636	4.4247	0.30344	0.622438	0.375416	0.015004	0.54056	0.616371	0
TCONS_00038289	17	75006054	75391326	5384	A	MALR	0	0	4.7431	0.491238	0.525703	4.4989	0	0	0	0
TCONS_00038314	17	79063172	79090243	1503	A	MALR	0.240728	2.38484	0.002745	0	0	0.003553	0	0.12004	0.109137	0
TCONS_00038376	17	85090726	85130436	4279	T	MALR	0	0	0	0	0	0	0.783809	0.330288	0	0
TCONS_00038641	17	14939339	14942975	281	G	MALR	1.54894	2.18055	1.93459	0.889541	1.24289	0.658679	0.698118	1.10681	0.603209	1.17527
TCONS_00038933	17	24595937	24632605	6076	A	MALR	1.25664	0.65151	0.370221	0.848825	0.623166	0.355994	0.518238	1.0984	0.938028	0.862273
TCONS_00038935	17	24595939	24632594	5930	G	MALR	0	2.41285	5.13664	1.06544	0.85098	0.344897	1.15719	1.83251	1.30504	0.868125
TCONS_00039314	17	28896401	28909577	4177	T	MALR	0	0.00711	0	0	0	0	0	0	1.98612	2.4587
TCONS_00039503	17	32879228	32891654	5336	A	MALR	0.584528	4.32445	1.67838	0.238681	1.71826	0.901383	0.704676	1.66595	2.5649	0.950196
TCONS_00040404	17	56016765	56036585	2076	A	MALR	6.75833	25.147	41.2437	26.2492	22.1447	23.0424	4.89128	22.2241	4.98696	24.1615
TCONS_00041341	18	38296666	38317847	2826	G	MALR	0	0.640772	0.102267	1.87325	0.537104	0.683959	0	0.327735	0.19427	0
TCONS_00041427	18	47043182	47087992	1136	T	MALR	0	0	0	0.346132	0.650124	1.62845	1.48482	6.10275	0.755069	0.227875
TCONS_00041849	18	77038414	77155708	4954	A	MALR	7.21222	7.30796	0	1e-06	0.139618	0.853017	0	1.79599	5.09204	6.84084
TCONS_00041919	18	82778975	82786990	2268	G	MALR	1.07333	0.993757	0	0	0.027156	0	0.062087	0.123667	0.38066	0.575183
TCONS_00041992	18	4195189	4199231	2712	A	MALR	17.6719	30.1806	32.6785	15.7712	22.1861	20.4336	27.1656	36.0701	34.2807	33.0675
TCONS_00042043	18	9312313	9386810	5222	G	MALR	2.33546	3.38276	0.09071	0.166608	0.05064	3.74641	0.582895	4.49521	0.029235	0.044193
TCONS_00042741	18	80126419	80148210	4945	G	MALR	0	0.019404	6.35039	0.006183	0.001258	0.001084	0.010923	0.008576	0	0.00642
TCONS_00043347	19	10605625	10629813	4163	G	MALR	2.36166	3.74026	22.6447	3.46394	2.44459	3.11275	7.31336	6.10687	7.68545	5.95973
TCONS_00043461	19	14655454	14682963	462	A	MALR	2.62358	0.157821	0	0	0	0.052552	0	0	0.204869	0.163783
TCONS_00043501	19	20464754	20643462	6333	T	MALR	0	0	0.027033	0.009531	0.058187	0	0	2.74043	0.018136	0
TCONS_00043518	19	21784575	21858327	6172	A	MALR	0	0	0	0	0	0	0	0.000837	1.37106	1.51161
TCONS_00043711	19	36411884	36460915	6188	A	MALR	1.41289	0.424053	1.48982	2.30958	1.59504	4.41596	2.69041	1.66619	1.60152	0.235726
TCONS_00043743	19	37376403	37421800	4648	A	MALR	0	0	5.87327	0	0	0	1.63297	0	12.7465	13.4332
TCONS_00043759	19	38055042	38074425	2401	T	MALR	0.981562	4.48309	2.55629	2.62106	2.52618	0.811702	0.528272	1.0012	3.51561	3.08571
TCONS_00043760	19	38055042	38074425	2423	T	MALR	0.864161	1.02334	0.569462	0.519931	0.349377	0	5.16728	0	1.25656	0
TCONS_00043828	19	40894129	40917934	6953	T	MALR	0	6.97457	0	0	0	0	0.040751	0.602909	3.23276	0.017772
TCONS_00043931	19	45560615	45579763	1988	G	MALR	0.000265	5.23904	0	7.11881	8.2859	10.4811	10.5617	13.6826	5.15212	0
TCONS_00043938	19	46056584	46072801	5071	G	MALR	0	0.465709	0.066333	0.102159	2.08877	0.046889	0.008713	0.293311	0.106968	1.68807
TCONS_00044260	19	4114464	4124564	1350	G	MALR	0	0.001279	0	6.18845	6.17209	0	0	9.96108	0	0
TCONS_00044683	19	8709734	8714183	896	G	MALR	0.443571	0.705041	0	0.294938	0.645807	1.41422	0.735504	1.44627	1.04366	0.444299
TCONS_00044915	19	21668503	21674880	983	G	MALR	1.32829	0.979437	0	0	0	0	0	0	0.504978	0.998916
TCONS_00045200	19	41944211	41969741	3471	A	MALR	7.27076	7.97522	2.21487	4.14853	2.67965	3.91087	15.7322	9.24642	18.7763	11.743
TCONS_00045284	19	44147656	44154365	2175	G	MALR	1.42094	5.94387	0	0	0	0	0	0	1.04788	2.64333
TCONS_00045330	19	45578841	45658716	953	A	MALR	0	0	0	0	0.648903	0.484077	0.434202	0.600829	0	0
TCONS_00045427	19	47260174	47464370	10281	T	MALR	0.401487	0.157421	0	0.2188	2.23921	6.35176	2.1399	3.82147	4.64037	0.074454
TCONS_00045431	19	47260183	47320405	9597	A	MALR	0	0.154182	2.89079	0.401094	0.003578	0	0	0.003067	0	0.14316
TCONS_00046295	2	28468090	28471172	2147	G	MALR	0.432819	2.59496	2.39531	2.16795	5.59918	3.68639	5.37775	2.22253	2.74354	2.74805
TCONS_00046959	2	40556679	40557259	526	A	MALR	23.971	0	0	0	0	0	0	0	0	0
TCONS_00047472	2	75659280	75668284	6300	A	MALR	7.2027	10.4745	5.58302	4.22474	8.97083	4.98959	10.6051	7.2625	10.3057	13.1503
TCONS_00047721	2	90940558	91013372	1589	T	MALR	0.396029	0.251182	0	0	0.044236	0.076679	0	0.245195	0.523046	0.479205
TCONS_00047724	2	90965092	91013372	1726	A	MALR	0.006177	0.017413	0.006533	0.018489	0.007572	0.002302	0.007593	0.022647	0.543254	0.0005
TCONS_00047843	2	92348911	92356993	490	A	MALR	0.101403	0.084326	0.804024	0.043131	0.246531	0.08717	0.481778	0.081877	0.617584	0.397117
TCONS_00047998	2	105127210	105173602	2380	T	MALR	0	0	4.71857	2.07081	1.22247	0	0.204559	0	0	0
TCONS_00048239	2	118900377	118924519	4343	G	MALR	1.51008	1.13961	1.84814	0.992955	0	1.31205	0.194139	1.13849	0.542413	0.912939
TCONS_00048408	2	121008467	121016892	1481	A	MALR	0	0	0	0	3.80964	0	0	0	0	0
TCONS_00048638	2	127587419	127603855	2301	G	MALR	13.1585	17.8233	5.69592	12.6444	15.6489	15.8179	18.313	20.298	14.7207	11.6731
TCONS_00048964	2	140171061	140203632	893	A	MALR	7.35897	4.29903	0	3.63407	1.5587	4.87827	3.07348	3.35259	1.94711	3.53604
TCONS_00049094	2	148681211	148692927	7198	A	MALR	0.175718	2.10911	2.83765	0.047615	1.6144	0.053416	0.075472	0.157039	0.114852	2.30852
TCONS_00050650	2	12347632	12419288	1287	A	MALR	1.93394	0.283864	0.207703	2.13802	0.582734	1.17426	1.39229	0.668949	1.34694	0.983392
TCONS_00051157	2	26905267	26910569	1292	A	MALR	0	6.09957	0	17.6409	10.4074	11.3966	9.85234	6.93125	6.92327	0.669604
TCONS_00052179	2	70712412	70803238	3978	G	MALR	3.81403	11.1518	0.013932	0	13.2118	0.016561	0.006856	15.4959	4.96957	3.17849
TCONS_00052513	2	84687970	84712689	4537	T	MALR	0	1.071	0	0.000978	0	0	0	0	0.001817	4.39504
TCONS_00053037	2	110655201	110950372	6068	T	MALR	0	0	0	0	0	0	5.70026	0	0	0
TCONS_00053216	2	119655451	119662798	1090	G	MALR	1.75421	1.3676	0.184776	0.54999	0.657057	0.329612	0.814594	1.92562	0.552286	1.37759
TCONS_00053451	2	125087842	125116873	2586	T	MALR	0	0	0	0	0	20.123	0	0	0	0
TCONS_00053754	2	132060708	132145108	1715	A	MALR	0	0.379975	0.213128	0	0.37667	0.18645	0.529374	0.625107	0.608774	0.292431
TCONS_00054175	2	155702066	155729427	1796	A	MALR	11.7291	8.85012	11.2718	9.28061	0	0	0	15.3113	9.72348	17.5527
TCONS_00054551	2	165280879	165287824	1108	G	MALR	0.468618	0.766668	0.536533	0.624571	0.420527	0.739853	1.64138	0.792053	1.36667	0.938146
TCONS_00054573	2	165374272	165388259	8165	A	MALR	0	0.000408	1.6882	1.21097	0	0.004607	0.878091	0.008958	0.566866	0.002858
TCONS_00054979	2	180176454	180177587	832	A	MALR	9.52492	3.29514	1.15601	2.11981	1.70207	1.14681	2.78373	2.47046	3.5002	3.25071
TCONS_00055495	3	34770326	34782346	2715	G	MALR	0.204748	0.523098	0	0	0.014433	0	0	0	0.289353	0.920449
TCONS_00055640	3	40950828	40977782	1753	T	MALR	0	0.763734	0.578554	2.21048	1.23113	2.43918	1.72386	1.96369	5.72149	2.23773
TCONS_00056001	3	69722090	69749042	10405	T	MALR	0.281439	0.315419	0.202242	0.166316	0.22968	0.186373	1.46673	0.449423	0.383697	0
TCONS_00056387	3	89205485	89208966	1897	G	MALR	0.498246	0.441535	0.495935	0.819286	0.483772	0	0	0.92519	0.747321	0.682516
TCONS_00057341	3	116518518	116549958	553	A	MALR	1.6532	0	0	0	0	0	0	1.06219	0	0
TCONS_00058030	3	157947780	158003999	1231	A	MALR	0.132638	0.204574	0	0	0	0	0.71117	0.256641	0	0.005892
TCONS_00058088	3	8925731	9004478	9900	A	MALR	0.286774	0.804645	0.743254	0.090795	0.091083	0.472528	0.621937	0.664665	5.61419	1.00625
TCONS_00059002	3	87078669	87100643	7010	A	MALR	0	0.003853	0.01086	0.003864	11.7589	2.51178	0.006523	0.002509	0.339421	0.001115
TCONS_00059380	3	90499695	90509450	2916	A	MALR	3.47733	2.90967	2.62271	2.1766	2.11364	2.30763	3.97375	2.90178	2.38595	2.82483
TCONS_00059574	3	95739976	95754355	3917	G	MALR	0.324864	0.315722	0.080869	0.175255	0.430168	1.02165	2.32528	0.786515	0.151402	0.23324
TCONS_00059690	3	97203668	97216507	5347	A	MALR	0.009435	1.09437	0	5.08194	3.41007	2.45074	0	1.91398	1.93361	0
TCONS_00060484	3	133513481	133544286	576	A	MALR	0	0	0	0	0.137876	0	1.63225	0.244799	0.378479	0
TCONS_00060642	3	144823201	144828557	1389	G	MALR	0	5.91097	0	0	0	0	0	0.014882	0	1.13794
TCONS_00060694	3	148815830	148969084	5709	A	MALR	0.64157	0	0.001254	0.000133	0	0.000813	0.000442	0.00272	0	0
TCONS_00060772	3	152516847	152668360	2746	A	MALR	0.016514	0.018084	5.18551	1.01572	0.11657	0.602283	0.759383	0.439045	0	0
TCONS_00061271	4	41136054	41191573	1426	G	MALR	0	0	0	79.4561	0	37.8945	0	0	0	0
TCONS_00061607	4	48539935	48561577	1317	T	MALR	0.004805	0	0	0	0.485072	0.582888	0	0	1.94354	0
TCONS_00062568	4	115839244	115873870	1442	G	MALR	0.003363	0.03618	0.056973	0.191954	0.000862	0.3699	0.415678	1.34026	0.03603	0.353606
TCONS_00063497	4	137468778	137570630	14149	G	MALR	2.09464	3.70281	5.32675	19.4888	2.57336	1.65822	2.94943	2.6236	2.30572	2.04537
TCONS_00063535	4	137862297	137965228	4650	T	MALR	0	6.54176	17.9823	0.159847	6.84476	0	0.580292	0	1.31561	0.600351
TCONS_00063552	4	137993077	138203469	5359	G	MALR	0	0.927802	0.650209	0.723659	1.40046	3.29923	1.07294	1.42749	0.478635	0.593791
TCONS_00063596	4	138498594	138528635	615	G	MALR	12.1562	2.64705	0	0	0	0	0	0	0.406271	1.61117
TCONS_00063924	4	146712493	146720743	3535	G	MALR	2.52501	0.017892	0	0	0	0	0	0	2.55875	0.096863
TCONS_00063969	4	147150565	147585160	2695	A	MALR	9.58905	5.30126	0.048545	0.153973	0	0	0.080559	0.945234	2.63647	2.52402
TCONS_00064241	4	154012259	154020667	2057	G	MALR	0	0.733437	0	0	0	0	0	0	0	0.525574
TCONS_00064246	4	154018953	154020667	943	G	MALR	5.50098	1.24652	0.547087	2.41538	2.55837	1.27606	0.350213	2.32294	0.270179	0
TCONS_00064395	4	155813497	155824303	4089	G	MALR	5.27495	4.92201	9.4934	3.86079	4.50589	3.32356	3.86394	4.41464	7.57822	5.12819
TCONS_00064475	4	156113896	156127263	3034	T	MALR	0.254176	0.697119	0.492683	0.500975	0.356746	2.89465	0.49729	0.767326	1.11267	1.61675
TCONS_00064833	4	40584287	40592013	977	A	MALR	1.32354	0.500124	0	0	0	0	0	0	0.048549	0.4679
TCONS_00065654	4	83239810	83324189	2809	A	MALR	0.171321	1.51718	0.489984	0.445947	3.30457	3.19923	4.86064	2.61387	0.609566	0.595891
TCONS_00065697	4	86578855	86612055	5982	G	MALR	2.16208	1.06889	0.896989	2.27481	0.672568	1.43229	2.189	1.88819	4.06869	2.18384
TCONS_00065887	4	99767431	99829134	515	A	MALR	5.12899	2.03803	1.99927	2.66026	1.95373	3.41017	7.59543	2.40847	3.3936	3.03939
TCONS_00066284	4	117271467	117289442	1865	A	MALR	13.4167	27.5882	9.669	0.531629	0.082723	13.7106	0.077322	2.48494	22.0321	2.93345
TCONS_00066533	4	123349716	123613751	23498	T	MALR	0.14346	0.673949	0	0.019687	0.039861	0.001515	0.076941	0.969645	0.002829	0.863824
TCONS_00066836	4	130253524	130266470	2059	G	MALR	1.24616	1.8212	0.021536	0	0.316729	0	0.135563	0.168627	0.528836	1.3754
TCONS_00067097	4	134529177	134535268	1213	A	MALR	0.086079	0.169395	0.334234	0.562637	0.123904	0.664804	0.051486	3.76924	0.976701	0.37178
TCONS_00067480	4	144976525	145066601	2092	A	MALR	2.13282	0.107352	0.807288	3.20807	5.65782	3.80739	0.195232	0.539594	0.781651	0.54205
TCONS_00067566	4	147673502	147809788	2604	G	MALR	1.68036	0	0	0	0	0	0	0	0	0
TCONS_00067847	4	152120340	152152422	3296	A	MALR	0	0.560753	0.001506	0	0	0	0	0	2.37501	1.03279
TCONS_00068127	5	3803185	3841359	3059	T	MALR	0	0.022664	0.030832	0.006458	0.529222	0.010901	0	0.002614	0.56656	0
TCONS_00068632	5	31048843	31054623	1606	G	MALR	0	0.343691	4.74618	0	0	0	0.619961	0	0.531538	0.424176
TCONS_00069838	5	93093438	93176437	2431	A	MALR	1.37528	3.04328	9.18308	7.95353	6.01844	4.075	3.85785	3.81948	1.00025	2.10119
TCONS_00071179	5	134582757	134598328	1504	G	MALR	3.68258	5.75033	0	0	5.38715	5.6423	7.76982	5.43982	3.94615	4.77828
TCONS_00071771	5	145280545	145291430	2029	G	MALR	3.63864	0.790096	0.696624	0.911488	0.835612	1.67408	0.437495	0.715212	0.81737	1.06637
TCONS_00072029	5	5537458	5558343	3197	A	MALR	0.016396	4.51199	0.029454	1.91545	0.02883	0.012569	0.051424	0.025517	0.027248	0.022136
TCONS_00072066	5	8072246	8297549	8786	A	MALR	0.000968	0.022454	0.004042	1.73257	1.41969	3.27207	1.94009	0.222808	0.007989	0.002474
TCONS_00072111	5	9118873	9161749	4897	T	MALR	0.000644	0.561629	0.000416	0.002783	0.000405	0.069856	0.000407	0.001042	0.000448	0.000732
TCONS_00072190	5	20893028	20981375	7972	G	MALR	0	0	0	1.34602	0	0	0	0.000415	0.000343	0
TCONS_00072525	5	31156005	31170275	3416	G	MALR	1.07439	2.86897	1.0968	0.031379	2.7335	1.07033	0.963442	1.33443	0.700803	1.25605
TCONS_00072551	5	31199781	31202042	739	G	MALR	0	2.46627	0	0	0	0	0	0	0	0
TCONS_00072605	5	32736322	32785626	2376	A	MALR	18.8631	0.809025	0.283306	0.477161	2.49399	0.876787	1.38299	5.90651	15.4796	4.94078
TCONS_00073114	5	65605723	65697856	8582	A	MALR	0.031225	3.16995	0.640359	1.02918	2.14054	1.94465	1.82002	2.39847	2.06067	1.36419
TCONS_00073737	5	100419036	100429535	1307	G	MALR	1.22881	0	0	2.24091	0	1.46036	1.59023	0	0.152321	1.45741
TCONS_00073765	5	100762151	100794206	3917	A	MALR	0.488993	0.645208	0.421959	0.664746	1.19226	1.32314	1.37973	0.95363	0.528846	0.326667
TCONS_00073792	5	101832956	102069921	14135	G	MALR	2.07877	0.224552	0.630029	0.018556	0.009853	0.052319	0.408423	0.229978	0	0
TCONS_00073983	5	108691333	108694055	318	A	MALR	0	2.13651	3.60662	0.5845	0	0	0	0	0	0
TCONS_00074086	5	110667534	110695585	5483	A	MALR	0.217007	0.586042	0.286438	0.198419	0.508775	0.914049	0.922747	0.570211	1.51058	0.661043
TCONS_00075366	5	138178617	138187215	2385	A	MALR	3.6551	3.43421	2.91969	5.68783	6.77572	5.68064	10.2915	17.2699	3.13383	13.008
TCONS_00075459	5	139706710	139736193	3767	T	MALR	0.154394	0.032577	1.91467	0.010989	0.03999	0.012652	0.567565	0.038081	0.05213	0.105005
TCONS_00075657	5	144876495	144965578	4908	A	MALR	0	1.93903	0.353769	0.35406	0.068657	0.126328	7.34015	0.090094	4.154	0.202343
TCONS_00076001	6	15727799	15802152	3196	T	MALR	0	0.006217	0	2.99104	0	0	0	0	0	0
TCONS_00076596	6	42265120	42280490	1636	G	MALR	0.232176	0.771483	0.968019	0.527454	0.882951	0.407095	1.37419	1.61468	1.12327	0.946322
TCONS_00076726	6	48593940	48599081	3082	G	MALR	0	0.055793	0.030124	0.038971	1.49195	0.422641	0.031865	0.360787	0	0
TCONS_00077531	6	85432002	85445432	2273	A	MALR	0.880485	5.01087	1.8369	3.76615	4.26562	3.32831	5.369	4.11742	2.8255	3.77967
TCONS_00077634	6	86849394	87003368	10056	A	MALR	1.75546	0.959944	0.913025	0.018379	0.488106	0.001189	0	0.263442	0.058861	0.064412
TCONS_00077647	6	87009880	87028454	1359	A	MALR	18.7101	16.6355	1.90785	14.0757	14.4772	11.3699	10.744	20.3	30.2907	22.2756
TCONS_00078605	6	125431342	125459150	1461	G	MALR	2.54539	1.21388	0	0.040556	0.086785	0.033807	0.042139	0.370279	0.623442	2.14358
TCONS_00078619	6	125585292	125686635	7864	A	MALR	0	1.92509	0	0	0	0	0	0	0	0
TCONS_00078643	6	126940029	126975614	2355	A	MALR	7.167	5.85801	4.61297	4.96464	3.60621	0.008853	0.877769	3.4851	0.008579	0.017119
TCONS_00078939	6	141138085	141138546	328	G	MALR	12.3493	7.49633	5.79063	12.1318	7.77779	7.46349	11.7936	6.53883	4.55144	7.3209
TCONS_00079000	6	145168692	145169134	278	A	MALR	0.935859	1.73123	0.577337	0	0.059983	0.107131	0.119245	0.303942	0.459883	0.822548
TCONS_00079078	6	147091540	147112778	2006	G	MALR	0	0	0	0	0.741175	0.184205	0	0	0	0
TCONS_00079149	6	4076926	4086930	3061	A	MALR	2.97618	4.83908	3.98548	1.82144	1.49325	0.071039	1.76088	2.21441	4.22058	0.024465
TCONS_00079651	6	39401275	39420358	1000	T	MALR	0	0	0	0	0	0	0	0	0	1.64605
TCONS_00080197	6	71589037	71609139	3169	A	MALR	50.2418	41.919	0.054083	7.97277	6.42253	7.23071	16.507	12.4123	36.5062	31.0567
TCONS_00080243	6	72360288	72362363	751	G	MALR	17.0266	0.338474	0.092878	0.267637	0.381675	0.511255	0.255417	0.092039	0.26456	1.00103
TCONS_00080576	6	87628434	87672193	3288	G	MALR	5.71308	1.11776	0.33457	2.65029	3.34297	0.35916	0.792345	3.84319	1.02766	1.34709
TCONS_00081041	6	115618569	115676635	4542	A	MALR	10.9248	13.1979	5.96664	0.051777	2.76763	11.971	0.097913	0.37992	3.22267	11.4249
TCONS_00081062	6	115840697	115853288	3975	A	MALR	5.19736	4.73252	1.34287	1.0438	1.5927	2.04457	0.928591	2.6745	3.06016	4.10583
TCONS_00081798	6	134009438	134011403	723	A	MALR	9.32079	3.50701	0.033643	1.31054	0	2.69713	2.37531	0	0.612279	11.8396
TCONS_00083168	7	28169770	28179269	961	G	MALR	25.5922	0.730036	3.65285	41.1128	2.49576	28.7658	27.1699	35.7727	11.0989	4.08672
TCONS_00083169	7	28169770	28179269	1041	G	MALR	0	1.25888	0	0	0	0	0	0	0	0
TCONS_00083170	7	28169770	28179269	1026	G	MALR	0	5.38068	0	0	0	0	0	0	0	0
TCONS_00083758	7	43463233	43472009	3407	T	MALR	0.227068	0.320297	0.935564	0.786259	0.098221	0.79664	0.819799	1.80777	1.01457	1.57358
TCONS_00085295	7	109519220	109522367	1333	T	MALR	0.004982	35.2206	47.8901	39.284	42.1105	45.3488	28.9515	36.0494	32.9282	43.6768
TCONS_00085375	7	113234021	113314099	2734	T	MALR	0	0	0.002258	0	0	0	0	0	6.24583	0.24111
TCONS_00085376	7	113234040	113314122	2735	A	MALR	0	0	0	0	0	0	0	0	0.796333	3.21566
TCONS_00085606	7	121034555	121078329	3199	G	MALR	0.556149	2.74626	0.27348	2.90057	3.24265	1.8333	2.32192	3.33315	2.89684	3.0883
TCONS_00085902	7	127589041	127594724	1959	G	MALR	2.83263	8.3282	4.06566	4.18872	3.45712	4.60747	3.69625	6.48552	7.09236	6.60779
TCONS_00086170	7	132690441	132706420	955	G	MALR	0	0	0	0.019499	0.752803	1.50246	1.67164	0.028397	0.020718	0
TCONS_00086182	7	132946495	132986391	4907	G	MALR	3.38048	0.002266	1.87729	0	1.20297	0.001874	2.9273	0.003742	0.002788	11.4803
TCONS_00086782	7	4641296	4657803	1368	G	MALR	0	1.4837	0.043146	0.632225	0.036194	3.29452	2.01723	5.30507	0	1.47967
TCONS_00087577	7	26665227	26700183	4137	T	MALR	0.140278	0.184049	0	0.008836	0.072991	0	0	0.017606	0.927746	0.171579
TCONS_00087633	7	27307560	27334734	4119	G	MALR	0	0.001925	0	0.000837	0.626542	0	1.51079	0	0	0
TCONS_00087675	7	27656485	27674581	6929	T	MALR	0.559553	1.39171	3.35326	0.805658	0.615166	1.0351	0.562534	0.756083	1.3186	1.10518
TCONS_00087921	7	30224133	30231693	780	G	MALR	2.73728	1.23116	27.1044	1.10732	37.9805	1.46449	36.6526	1.56034	1.69502	53.3076
TCONS_00087965	7	30555444	30559639	1848	A	MALR	4.24036	4.01716	1.24903	6.32874	5.15258	4.11904	1.08418	4.41668	4.37786	5.54056
TCONS_00088220	7	34237580	34312890	5554	G	MALR	0.001449	0.00218	0.007094	0.003985	2.31466	0.003766	0.002883	2.73823	0	0
TCONS_00088722	7	45730000	45749892	1145	T	MALR	0.522223	0.017269	0.098272	0	0	0	0	0.152495	1.56671	0.881856
TCONS_00088730	7	45834155	45854434	1037	G	MALR	0.035012	0.186979	1.8675	2.17816	1.38926	1.10188	2.03638	0.873195	0.344643	0.301383
TCONS_00088775	7	46772010	46794668	2125	T	MALR	0	0.353708	0	0.449831	0.699326	0	0	0.003988	0.01127	0
TCONS_00089800	7	101822653	101837803	4934	T	MALR	0	7.25017	6.84089	6.24503	2.09748	0.802174	2.76757	3.46427	2.69376	0
TCONS_00090072	7	109893780	109960447	5875	G	MALR	2.29737	0.999302	4.42461	0.907282	0.828091	0.801836	5.13515	2.16511	1.1915	1.3382
TCONS_00090676	7	127192025	127195942	2950	A	MALR	13.0953	14.1343	9.90985	7.05852	5.41655	7.92027	3.71738	11.4524	11.7563	14.8264
TCONS_00090880	7	131343511	131362683	4546	G	MALR	0.449755	0.595988	0.268791	0.380426	0.396881	0.353699	1.20176	0.651437	0.430017	0.659765
TCONS_00090960	7	133686365	133709057	2106	A	MALR	0.003495	2.36196	0.968899	2.6128	2.39777	2.53025	0.731136	0.006395	1.89923	1.72668
TCONS_00091698	8	13163416	13175338	1992	G	MALR	47.5172	0.001908	0	0	0.002054	0	0.013252	0	0.002526	0
TCONS_00091794	8	19682270	20150708	3917	G	MALR	0.009495	0.007592	0.004324	0.622265	0.004592	0.004258	0.002157	0.006564	0.008179	0.002203
TCONS_00092296	8	54779526	55060851	2840	T	MALR	0	0	8.1305	0.675055	0.773265	0.273727	0	0	0.149269	0
TCONS_00092526	8	70580006	70592851	4437	G	MALR	1.13532	0.579659	0.368247	0.539917	0.423143	0.473342	2.36595	0.500933	0.514318	0.828471
TCONS_00092836	8	83937655	83941908	3818	G	MALR	0.794127	0.173799	1.32247	0.036053	0.610719	0.059627	0.738316	0.479912	0.588051	1.05447
TCONS_00092854	8	84066875	84096980	3762	T	MALR	0	6.35727	0	0	0	3.17544	3.05057	3.39858	1.78711	3.55155
TCONS_00093313	8	105636964	105682921	3619	G	MALR	0	0	0	0.815632	0	0	1.6601	0	0	2.50307
TCONS_00093463	8	110919958	110972480	4555	G	MALR	0.947151	0	0	0.028129	0.025866	0	0.706566	0.681158	1.43252	2.53233
TCONS_00093499	8	111643295	111671008	2032	A	MALR	6.54604	0.813312	1.06317	0.441723	0.21039	0.38474	0.28828	0.27205	0.536663	1.12186
TCONS_00093506	8	112188223	112193751	1394	G	MALR	0.262652	1.49726	0	0.88521	0.643035	0.70044	0.171597	0.479448	0.04599	0.039815
TCONS_00093707	8	123065796	123097649	2801	A	MALR	0.05884	0.011937	6.30692	0.140547	0.118463	0.092304	4.57807	4.29181	7.71996	0.000189
TCONS_00093757	8	123443005	123463262	3574	A	MALR	0.013353	0.0653	0.035901	0.017988	0.049517	0.058707	0.009453	0.023794	0.026555	10.4494
TCONS_00093786	8	124255455	124345717	3884	A	MALR	6.98278	0.002534	0	0	0	0	0	0.001405	0.003017	5.09491
TCONS_00093837	8	126422501	126427796	2212	T	MALR	0.01523	0.561287	0.031515	0.069778	2.88003	5.21707	0.222313	2.60275	1.13731	0.01806
TCONS_00094030	8	11514021	11529866	1050	G	MALR	1.59084	0.243653	0.022907	1.39204	0	0.306222	0.268749	0.125228	0.023761	0.040255
TCONS_00094038	8	11611583	11635736	10439	G	MALR	1.47279	3.79185	1.69149	1.86683	5.59824	5.00086	6.37538	1.26236	1.43292	6.48094
TCONS_00094331	8	27197460	27223841	2203	G	MALR	1.11022	0.205785	0	0	0	0.010545	0.384142	1.26531	0.858007	0.417003
TCONS_00094478	8	43129807	43144472	1608	A	MALR	0.00269	0.777572	0	0	0	0	0	0	0.417866	0.353648
TCONS_00094503	8	43129808	43180689	1893	A	MALR	0.162105	0.811249	0	0	0	0	0	0.149541	0.006358	0.697452
TCONS_00094897	8	71251242	71272478	1371	A	MALR	15.6505	4.24421	2.43877	7.56782	6.92613	17.9188	19.7511	15.852	6.3652	5.50032
TCONS_00094961	8	72341019	72343642	638	A	MALR	0.080362	0.272359	0.277972	0.87487	0.569843	0.997561	0.229277	1.05409	0.419292	0.69469
TCONS_00095307	8	94574943	94601724	1706	G	MALR	2.61902	0	0	0	0	0	0	0	0	0
TCONS_00095309	8	94574943	94601726	1651	G	MALR	13.551	0	2.20157	2.9588	0	0	1.06833	0.395736	2.84832	1.70807
TCONS_00095502	8	107044610	107056498	4375	G	MALR	0.037347	0.805313	0.072066	2.11432	0.0495	0.592103	0.053343	0.152652	1.07859	0.018698
TCONS_00095550	8	109671322	109693274	2905	G	MALR	0.596732	1.27317	2.98891	1.21409	1.61342	1.06187	2.2835	1.53594	2.2394	3.86682
TCONS_00095643	8	112013761	112015036	1253	A	MALR	0	0	25.3674	0	0	0	0	0	0	0
TCONS_00096075	9	19622128	19648048	2214	G	MALR	0	0.753287	0	0	0	0.113736	2.55118	0	0	0
TCONS_00096134	9	21181689	21213366	4369	G	MALR	0	1.16216	0	1.06332	0.186012	0.793548	0.61065	0.315353	1.19375	1.54478
TCONS_00096350	9	35267883	35275936	2091	G	MALR	4.32045	3.68289	1.75233	1.97102	5.96238	4.32297	7.79333	8.17383	5.02783	0.525883
TCONS_00096636	9	47530373	47853364	4271	G	MALR	1.21568	0	0	0	0	0	0	0	3.45955	0
TCONS_00096639	9	48162044	48244718	441	G	MALR	0.673902	0.717271	0.832422	1.54144	1.38592	1.11801	1.0225	1.19168	0.754364	0.581598
TCONS_00097653	9	96196440	96317903	1415	G	MALR	0.197718	0.013445	0.171587	0.153153	0.071852	0.143477	0.751934	0.008904	0.014497	0.090373
TCONS_00097768	9	102717036	102732327	4888	G	MALR	0.014607	2.55454	3.02779	0.300855	0.3172	0.050143	0.03315	0.033899	0.269861	0.204157
TCONS_00098504	9	113944847	113976817	2812	A	MALR	4.61715	5.8711	0.048573	3.9021	3.58583	1.86811	1.92271	3.30361	2.73825	0
TCONS_00098746	9	123113258	123136121	990	G	MALR	59.3572	11.3649	0	12.2803	50.9802	65.5946	17.5936	22.0246	16.2144	16.521
TCONS_00098883	9	15261924	15278726	2072	A	MALR	0.004102	0.01312	0.008176	0.010962	0.00929	0	0.004666	0.010089	0.007074	0.911539
TCONS_00099182	9	35217020	35267767	1645	G	MALR	0	0.477417	0.25008	0.84221	0.669448	0.896754	0	0.055226	0.000688	0
TCONS_00099289	9	40196657	40203397	1362	A	MALR	2.90609	1.66842	0.048052	0.021987	0.528483	0.941183	0.406221	1.33582	1.72134	2.23787
TCONS_00099480	9	45770740	45828639	4148	T	MALR	0	2.55564	0	0	0	0	0	0	0	0
TCONS_00099481	9	45778410	45828645	2708	G	MALR	0.744702	0.969442	0.598388	0.665007	0.624753	1.39981	1.35094	1.62199	0.977205	0.735399
TCONS_00099621	9	53436861	53536673	12155	G	MALR	2.79721	6.75603	1.222	3.89585	3.74129	3.08088	1.63922	3.2548	3.47945	3.61891
TCONS_00100095	9	71844273	71896089	3916	A	MALR	2.29227	0.963776	0.457067	3.53765	0.972331	18.851	3.11264	4.77011	0.759758	2.52056
TCONS_00100802	9	107327712	107337893	1824	A	MALR	6.83824	4.57418	0.035506	0.001715	0.023109	2.66568	0.035842	0.011944	0.036395	0.021425
TCONS_00101001	9	108604808	108646097	2101	G	MALR	0.535324	1.47693	0.017698	2.00293	0.783855	1.47375	0.261113	0.42886	0.701441	1.22015
TCONS_00101110	9	110621135	110624431	2023	G	MALR	1.95089	4.04397	12.9087	13.7748	8.41415	10.473	9.96042	3.90392	1.70033	3.58392
TCONS_00102654	X	101794656	101798637	2169	A	MALR	0.75329	0.733688	0.472079	0.241766	0.159048	0.301551	0.261199	0.589847	2.23893	2.76731
TCONS_00103166	X	151521187	151633859	5522	G	MALR	0.161411	6.19649	1.82703	1.02596	1.5216	1.953	1.9035	2.159	2.27823	3.31911
TCONS_00103181	X	151803347	151909917	8187	A	MALR	0	0	0	0	0	0	0	0	3.68862	0
TCONS_00103189	X	151803662	151883300	4601	G	MALR	0	1.55494	0	0	0.620954	0	0.197642	3.01895	0.956573	0.42822
TCONS_00103634	X	8975710	8986870	978	T	MALR	0.866452	6.64361	0	0	0	0	0	0	1.7835	3.02121
TCONS_00104022	X	52272452	52366032	865	A	MALR	5.56752	1.45921	0.021792	0	0	0	0	0	0	0.013519
TCONS_00104028	X	52772296	52772749	415	T	MALR	0.485673	0.498529	0	3.77818	1.03223	0.879255	0	0	0	0.972343
TCONS_00104492	X	94150805	94212709	3558	A	MALR	5.85628	4.47629	0	6.36614	0	0	0	5.07472	0.60418	0
TCONS_00104660	X	102847644	102854616	1436	A	MALR	3.63616	6.12392	0	0	0	0	0	0	0.639658	1.22192
TCONS_00105062	X	147470392	147553892	4643	A	MALR	0.968631	2.04495	3.30439	1.5821	1.81558	0.991254	0.803293	0.768866	0.343486	0.31663
TCONS_00106062	Y	90727252	90735488	526	A	MALR	0.157492	2.07064	0	0.676789	0.043015	0.269699	0.081277	0	0	0.0049
TCONS_00106065	Y	90733910	90739251	309	G	MALR	0.03008	0.100478	0.034516	0.522132	0.161211	0.077573	0.44929	0.242704	0.214195	0.932345
TCONS_00106074	Y	90751720	90764924	3957	G	MALR	25.7208	82.8498	8.64613	56.4458	42.6173	49.3656	38.783	15.7085	85.2917	104.086
TCONS_00106077	Y	90784507	90843154	1837	G	MALR	0.283278	0.238283	0	0.039457	0.004136	0.006776	3.86624	0.387467	0.002291	0.660993
TCONS_00106482	Y	43924650	43931866	270	G	MALR	1.23598	0	0	0	0	0	0	0	0	1.96494
ENSMUST00000000285	11	89037582	89060748	5197	G	ERVL	3.04617	2.12221	0.747072	0.743063	1.04008	0.950558	0.945416	1.29185	3.10356	2.09617
ENSMUST00000000326	11	70224128	70229739	3357	G	ERVL	1.68636	0.386643	0.404908	0.277169	0.056107	0.074191	0.050301	0.084685	0.161123	0.111166
ENSMUST00000000335	16	18407544	18426385	1172	A	ERVL	6.97198	12.8467	43.8587	29.0473	39.4104	32.7424	2.29471	20.3141	12.4684	12.4161
ENSMUST00000001548	11	95044474	95076714	4835	T	ERVL	0.008993	1.02513	11.43	2.39356	5.08905	1.06156	4.11568	5.0618	6.2573	5.29702
ENSMUST00000002683	7	25711106	25719088	3027	G	ERVL	6.97305	11.8579	7.89941	12.1354	11.5025	10.253	4.41192	10.3472	11.4128	12.2662
ENSMUST00000003642	17	46630631	46645144	2306	C	ERVL	0	0.036114	8.19586	1.96646	2.61116	1.50087	1.85232	3.94388	0.008749	0.034308
ENSMUST00000003669	8	70285246	70294353	2314	G	ERVL	4.13057	12.3957	12.5223	10.1314	6.34855	9.42283	6.60352	7.50124	2.62184	6.25577
ENSMUST00000004990	17	28691342	28748404	3535	A	ERVL	0.939623	1.71889	1.54893	2.91973	4.10669	1.7045	0.810739	1.06888	3.96327	1.66226
ENSMUST00000009356	1	107511423	107525598	1962	G	ERVL	0	0	1.52246	1.58595	0.165922	0	0	0	0	0
ENSMUST00000020608	11	52098681	52127778	7095	C	ERVL	56.6595	41.8291	25.7488	39.5365	41.6111	41.4346	33.127	37.7931	35.958	35.0736
ENSMUST00000022358	14	20707552	20723618	6046	G	ERVL	0.012629	0.114634	1.88855	3.30858	2.80687	0.090866	0.118903	0.087277	1.78468	0.817771
ENSMUST00000022519	14	34085981	34100571	1868	G	ERVL	4.3463	18.7213	10.7777	106.038	151.654	87.5468	83.6454	60.4379	29.1471	13.9754
ENSMUST00000025385	18	50128201	50196269	2660	C	ERVL	24.871	24.6868	20.2472	21.3211	20.9623	20.0414	25.836	25.5244	27.3062	21.8107
ENSMUST00000028730	2	136873780	136891382	2929	A	ERVL	11.7002	7.54279	3.4399	6.04819	3.86937	3.8901	0.823083	4.79046	3.53142	5.82816
ENSMUST00000029626	3	129901425	129914103	1449	G	ERVL	4.65847	4.17974	13.5142	3.89644	3.28261	2.85975	5.04375	4.25209	9.489	4.71976
ENSMUST00000029651	3	132981752	133091825	3491	G	ERVL	7.04101	5.8843	4.88364	8.23289	8.18004	8.32624	11.2112	8.63975	6.21349	4.99719
ENSMUST00000029842	3	145924262	145934356	1946	C	ERVL	12.411	13.764	21.779	17.3824	14.6527	11.7601	10.05	13.1603	18.5986	16.763
ENSMUST00000030121	4	40804602	40854005	3977	A	ERVL	5.72253	4.44908	35.5865	13.3003	7.51777	5.71443	6.26069	7.0219	10.7906	10.5341
ENSMUST00000031508	5	115341225	115343569	1086	A	ERVL	41.3634	36.9286	21.7391	30.4075	33.4546	38.4175	51.3232	38.0879	29.174	32.0518
ENSMUST00000046399	2	150583080	150608567	2226	G	ERVL	11.1209	10.9604	9.05125	13.8185	11.9808	10.6268	8.11952	8.68858	8.51813	8.98395
ENSMUST00000046627	9	115067279	115232223	1862	T	ERVL	0.340908	0.451203	1.48367	0.316586	0.244153	0.822664	0.76575	0.725618	0.498341	9.97579
ENSMUST00000047311	13	30136498	30246717	2883	G	ERVL	0.563256	0.574954	5.44821	11.6891	12.0477	12.4862	4.72852	6.04238	2.06498	2.46737
ENSMUST00000047368	3	84087933	84155786	867	C	ERVL	57.6796	19.72	6.02816	7.2425	11.5424	15.3983	16.9006	21.9729	38.2428	35.1369
ENSMUST00000047885	10	34303609	34418552	2731	A	ERVL	3.05085	1.74836	0.179317	1.16326	2.06012	2.38718	0.845907	2.91943	3.62762	1.14012
ENSMUST00000048209	7	46845839	46855627	1580	T	ERVL	0.244196	0.546845	0.242484	0.420187	0.509893	0.832346	1.00561	1.06905	0.429531	0.442213
ENSMUST00000048393	15	101284301	101290934	1227	G	ERVL	38.1782	53.7266	14.2786	43.1385	41.0909	35.944	31.27	39.4611	40.7567	38.2088
ENSMUST00000052449	16	5050068	5086285	6436	C	ERVL	1.12424	0.204221	3.34067	0.425842	2.5783	0.226253	2.43832	0.041514	1.51126	0.008521
ENSMUST00000056107	17	21383748	21399262	2905	G	ERVL	0	0.544559	0.859413	9.4e-05	0	0.12006	0.125428	0	0	0
ENSMUST00000058806	13	110352615	110357172	2052	G	ERVL	0	0	0.560039	0.15305	0.058067	0.030618	0	0	0	0
ENSMUST00000059026	11	95830074	95842409	3998	G	ERVL	1.04128	0.559996	0.952818	0.737212	1.05501	0.591734	0.384718	0.664581	1.01048	0.764551
ENSMUST00000060640	8	75398511	75399048	537	G	ERVL	1.15031	1.0328	0.701584	2.39898	2.00799	2.57224	1.39155	1.80077	0.935438	0.763718
ENSMUST00000063339	15	102234940	102246500	2710	A	ERVL	26.4321	5.20334	13.3259	10.5458	13.5111	3.75972	10.6535	3.96913	1.54742	3.00214
ENSMUST00000063813	5	31698050	32084739	1396	C	ERVL	0	0.024411	0.02503	0.000534	0.016392	0.007895	0	0.008362	5.50373	0.045638
ENSMUST00000064762	13	99421464	99516602	11845	G	ERVL	3.27515	7.88286	4.37586	5.01329	8.2127	10.4659	8.34165	11.6475	3.63389	3.24239
ENSMUST00000065938	3	10311956	10331439	4176	T	ERVL	0.54151	3.63028	1.01562	2.8767	1.81364	1.73125	1.58787	3.26492	5.25463	3.65817
ENSMUST00000066675	5	146951573	146963785	4923	C	ERVL	0.689258	0.647098	0.929327	1.97311	0.895615	0.717303	1.40646	0.51104	1.46122	1.69235
ENSMUST00000066743	18	80126311	80151482	5008	G	ERVL	9.57993	3.3518	0.048685	6.52027	0.036083	8.17788	4.34916	9.92822	10.8475	13.9168
ENSMUST00000066905	6	103511068	103733038	7535	C	ERVL	0.005851	0.025446	0.63615	0.505107	0.348483	0.351791	0.113781	0.154058	0.008855	0.032964
ENSMUST00000067145	5	143548706	143564525	2196	G	ERVL	1.10632	2.13681	3.25137	7.07038	14.5401	11.8541	4.7079	2.79101	0.217064	2.68588
ENSMUST00000067443	11	82952102	82962941	4074	A	ERVL	0.083959	0.112038	1.14835	0.886757	0.349935	0.615197	0.51309	0.493869	0.343102	0
ENSMUST00000067700	14	36874936	36968687	7324	A	ERVL	1.73457	0.243841	2.04772	2.20247	0.332101	0.697544	4.27694	3.05169	0.555261	1.90835
ENSMUST00000067853	5	113793729	113800516	2240	C	ERVL	0.138719	0.216159	29.2458	3.16122	1.26957	0.843065	0.135233	0.192161	0.128361	0.212763
ENSMUST00000067854	7	38183787	38197563	3141	G	ERVL	2.24091	0.408094	0.621313	1.83285	1.48195	0.668496	0.612079	0.697079	0.374785	3.22497
ENSMUST00000067857	10	61715311	61739260	1432	G	ERVL	1.62965	0.911065	0.127356	0.579788	0.581779	1.02825	0.578626	0.222066	0.475691	0.779407
ENSMUST00000069000	9	65214690	65239219	2476	A	ERVL	4.01605	3.36657	2.75724	0.707142	0.762827	0.967543	1.32156	2.23042	4.37926	3.47543
ENSMUST00000069805	3	89939481	89960629	5532	C	ERVL	6.65209	0.202177	0.039406	0.185643	0.044145	0.112295	2.38529	0.137955	0.093272	0.422149
ENSMUST00000070117	9	114585878	114640200	2959	C	ERVL	8.35975	9.11339	3.62544	8.8956	7.2151	9.19518	21.1324	12.0968	7.6107	8.19867
ENSMUST00000071248	4	156165290	156185901	4809	T	ERVL	0	0.315286	0.340697	0	0.432646	0	0.066848	0.215859	0.143517	4.16823
ENSMUST00000072182	16	94085260	94127032	3659	C	ERVL	0.045466	0	1.89796	0.224529	0.197455	0.112402	0.024973	0.029513	0.022932	0.020392
ENSMUST00000072519	13	20090619	20606528	3617	A	ERVL	3.24141	2.0466	2.3269	1.18135	0.842297	0.443552	0.706587	0.338399	0.24601	0.782121
ENSMUST00000072732	15	44971794	44972135	341	T	ERVL	0.492886	0.396366	0.575313	0.392094	0.36574	0.288799	0.60452	0.345761	0.513876	0.321873
ENSMUST00000072740	11	76416734	76571535	5371	G	ERVL	1.04185	0.942008	0.824974	0.994364	4.51405	1.83165	1.28741	0.004701	0.006425	1.77809
ENSMUST00000073528	5	72577114	72581254	1425	T	ERVL	0	0.013922	0	0.561576	0.214514	0.153744	0	0	0	0
ENSMUST00000075371	16	17980565	17981080	427	T	ERVL	0	0.670792	0	0	0	0	0.052788	0.457423	0.519899	0.815772
ENSMUST00000076016	X	12709129	12762073	2544	G	ERVL	0.305122	0.265975	0.505725	1.00962	0.340418	0.442369	0.519614	0.302971	0.539296	0
ENSMUST00000077420	17	83288546	83289028	482	T	ERVL	0.719745	0.118537	0.236534	0.439583	0.476848	0.324661	0.409567	0.398368	0.22819	0.414982
ENSMUST00000077916	3	67374097	67399998	1107	G	ERVL	2.93843	2.27111	1.51801	2.10932	1.51134	0.555931	1.65547	1.78509	1.8522	0.827108
ENSMUST00000077925	10	60762610	60831581	5835	A	ERVL	1.35608	3.30248	38.1831	3.76474	2.90773	0.865168	1.99926	0.848926	2.38789	3.73538
ENSMUST00000078090	4	87769925	88033364	6058	A	ERVL	1.3506	3.07087	5.25821	6.04483	4.74491	3.27839	3.92624	2.21525	1.49408	1.54151
ENSMUST00000078111	9	45838580	45862484	4033	C	ERVL	0	0.121092	0	0.334657	0.89424	0.420755	0.317458	0	0.002492	0
ENSMUST00000078267	11	58948920	58949533	613	G	ERVL	0.419506	0.47452	1.3105	0.968123	2.38762	3.66527	42.901	2.06785	2.17081	0.661863
ENSMUST00000078521	6	126876020	126921839	2237	A	ERVL	0.036964	0.98318	0.034396	0	0.026755	0.013537	0.066015	0.525434	0.519205	0.484637
ENSMUST00000079242	17	21555046	21562066	2172	T	ERVL	0.361598	0.150185	0.006389	0.691179	0.220018	0.528095	0.142119	0.319162	0.379663	0.098198
ENSMUST00000079252	10	71347763	71385885	5441	G	ERVL	16.907	21.0589	3.37838	0.616063	1.88393	6.80897	7.19811	11.2918	20.078	4.56937
ENSMUST00000081121	2	145244972	145640361	1772	T	ERVL	0	0	3.08059	0.750328	0	0	0	0	0	0
ENSMUST00000082088	X	71050256	71156056	4789	G	ERVL	0.027811	0.057663	1.33069	0.468284	0.147179	0.052095	0.028665	0.004331	0.004672	0.020565
ENSMUST00000082404	MT	6942	7011	69	A	ERVL	2.62566	2.55946	2.31675	1.24301	1.33221	1.11626	6.53503	1.25787	2.52554	1.87715
ENSMUST00000082417	MT	11671	11741	70	C	ERVL	203.64	130.59	35.9628	115.867	142.706	146.12	138.69	134.113	71.0929	74.5613
ENSMUST00000082420	MT	14071	14139	68	A	ERVL	476.122	326.287	220.011	887.431	261.717	315.895	269.03	207.097	271.765	287.099
ENSMUST00000083501	1	132198088	132198184	96	G	ERVL	7.61982	47.6651	73.5133	83.8005	67.0246	98.9113	66.0254	82.7106	82.978	0.807403
ENSMUST00000083580	5	138165737	138165818	81	C	ERVL	126.473	195.988	227.063	214.172	125.977	174.416	116.246	163.35	411.65	53.4431
ENSMUST00000085290	2	30266851	30279526	455	C	ERVL	0.081974	0.416904	0.587656	0.009992	0.056021	0.036306	0.117585	0.453262	1.05757	1.41223
ENSMUST00000087216	5	72513301	72559684	3689	G	ERVL	2.82912	4.64279	5.48457	3.94435	6.02041	5.14111	2.638	3.03052	5.01024	4.23189
ENSMUST00000089157	15	82233779	82244747	1195	A	ERVL	15.6588	43.6949	3.79761	6.76263	11.0254	10.5153	9.90658	14.6186	25.9572	30.6928
ENSMUST00000090086	16	18498888	18566679	3541	G	ERVL	0	0.196384	0.741359	1.04677	0.247377	0.49507	0.405075	0.37826	0.419817	0.417348
ENSMUST00000090214	14	31025511	31120041	6182	C	ERVL	0.020787	0.312995	0.45715	0.345561	0.200973	1.3422	0.229713	0.363633	0.24609	0.205215
ENSMUST00000090237	6	39420378	39421294	828	G	ERVL	0.940966	1.11571	0.053789	0.106531	0.046098	0.128906	0.164991	0.318909	0.559884	0.548157
ENSMUST00000090582	2	92365071	92371033	2277	A	ERVL	1.24625	0.876701	0	0	0.392788	0	0	0	1.71137	4.77623
ENSMUST00000090586	2	92221562	92364666	6294	T	ERVL	0.667714	0.054517	0.097209	0.065732	0.09898	0.053893	0.11202	0.076741	0.08787	0.080217
ENSMUST00000090682	2	90904743	90910561	2433	G	ERVL	1.08745	1.6936	2.15088	2.54462	2.91777	1.97544	0.622223	1.63849	1.45183	2.83567
ENSMUST00000091466	13	76098734	76187983	5337	G	ERVL	3.79029	4.02317	1.68987	4.84636	5.42453	0.989325	3.19244	0.892567	0.948223	1.99326
ENSMUST00000091853	13	3882565	3918220	3436	G	ERVL	0.212616	8.37645	0.067155	0.42839	5.68935	0.734799	4.23498	1.50417	1.26633	1.7269
ENSMUST00000092048	10	128035346	128048637	7025	A	ERVL	3.43071	5.6802	3.82111	1.52656	1.58332	1.96637	6.25415	2.84813	2.81607	3.02973
ENSMUST00000092926	11	73329741	73346044	1265	A	ERVL	0.554092	0.837844	0	0	0	0	0	0.090061	0	0.441204
ENSMUST00000093768	11	58859433	58861956	2523	G	ERVL	0.970686	0.130873	0.369566	0.132248	0.603687	0.51583	0.020337	0.095215	1.39061	0.401894
ENSMUST00000094469	11	3514867	3517351	702	G	ERVL	3.66831	4.53767	73.8619	25.9902	12.0807	12.3304	14.0854	11.207	19.0287	12.3687
ENSMUST00000094761	4	126103972	126141029	3481	C	ERVL	3.10044	16.1776	9.14279	2.85444	24.8153	5.72002	0.626597	0.676741	0.470236	16.108
ENSMUST00000095062	1	24678926	24766301	5212	C	ERVL	0.440242	0.249432	4.91195	0.407393	1.92718	0.342273	2.06722	0.269243	0.142956	0.377254
ENSMUST00000096249	19	8892987	8897890	3292	G	ERVL	1.46257	14.6948	9.50057	14.9527	24.4124	24.3704	2.79182	16.1628	11.9176	11.9796
ENSMUST00000096424	X	74254752	74257361	891	C	ERVL	3.99196	1.38661	0	0	0	0	0	0	0.139547	0.384312
ENSMUST00000097275	17	86167785	86657919	6239	G	ERVL	0.186243	0.51705	1.79363	1.71441	1.76858	1.4891	1.86491	1.8502	0.735692	0.431842
ENSMUST00000097529	1	155558126	155587798	1251	C	ERVL	1.74612	1.75757	1.8095	3.70837	1.4705	4.80044	5.32568	1.27856	1.13285	1.69721
ENSMUST00000097694	1	75142786	75147913	2552	T	ERVL	0.616578	7.22607	14.4807	0.089728	0.945264	2.75055	4.16084	9.37893	10.6679	0.964722
ENSMUST00000097912	4	117932160	118134882	2132	A	ERVL	1.18423	0.708881	0.554132	0	0.178133	0.548197	0.021366	0.860362	2.1267	0.979462
ENSMUST00000098326	7	81600481	81692965	10973	C	ERVL	0.525859	0.151686	0.107815	1.7699	1.43689	1.75134	0.986017	0.46935	0.132775	0.069794
ENSMUST00000098346	7	80349097	80371375	6530	G	ERVL	0.136114	0.370205	0	0	0	0	0.505155	0.429395	0	0
ENSMUST00000099475	2	121449383	121451054	522	G	ERVL	3.42934	50.4876	60.9407	27.4787	26.4913	33.8556	46.6962	36.3637	38.1819	5.91722
ENSMUST00000100054	10	18469981	18533889	6787	T	ERVL	0	0	1.44253	0	0.102006	0	0	0.094638	0	0
ENSMUST00000100089	2	54084093	54085552	1459	C	ERVL	1.28828	3.06935	5.10865	9.17507	3.9553	3.72736	2.48963	1.77845	0.809868	1.34553
ENSMUST00000100203	15	100038664	100219473	8876	T	ERVL	1.01754	1.08149	1.44499	1.79926	1.38388	3.33793	0.881732	0.815352	0.625943	0
ENSMUST00000100329	2	25244821	25255383	4505	A	ERVL	0	0	0	0	0	0	0	0.834907	0.677751	0.139615
ENSMUST00000100794	11	77801298	77865837	6143	C	ERVL	0	0	3.44107	0	0	0	0	0	0	0
ENSMUST00000100874	5	113818547	113830501	1853	A	ERVL	0.080822	0.079772	12.5326	3.19487	0.580253	0.221744	0.037055	0	0.090598	0.099608
ENSMUST00000101405	6	50200224	50261747	4374	C	ERVL	2.00675	0.950244	0.241957	2.35294	1.78981	2.11029	0.68538	1.49269	1.20941	2.06038
ENSMUST00000102493	11	77462411	77470484	2793	C	ERVL	0.295155	1.48359	1.16956	0	0.060692	0.053136	0.012427	0	0.022622	0.071573
ENSMUST00000102494	11	77044292	77078435	3107	A	ERVL	15.451	12.7514	7.29835	13.0564	11.9541	11.1532	6.02623	11.7732	11.3327	12.8887
ENSMUST00000102521	11	74383356	74590186	6540	T	ERVL	0.630617	1.17857	0.056681	0	0	0	0	0.223647	1.29059	0.003328
ENSMUST00000102555	2	105966709	106003549	1192	G	ERVL	6.19709	5.80128	3.73956	5.86245	6.93616	6.62195	4.95397	6.14329	6.18495	4.35421
ENSMUST00000102585	11	69796073	69801857	3034	T	ERVL	0.00273	1.36597	0.922604	0	0	0.002229	0	0.002869	0.821112	0.816446
ENSMUST00000102605	11	69100522	69109960	4515	T	ERVL	0	0	0	1.87372	0	3.20145	1.94574	5.38441	5.08173	0
ENSMUST00000102649	4	123016597	123054949	2063	G	ERVL	7.43097	4.71874	5.87427	6.47482	6.43507	8.83317	14.8757	12.5517	8.71355	9.17389
ENSMUST00000102863	11	23870056	23895236	2157	C	ERVL	0.081336	0.395556	0.102589	0.055462	0.133065	0.095925	0.609226	0.19249	0.118773	0.148136
ENSMUST00000103041	11	115182832	115187844	946	G	ERVL	0	0.000266	0	0	0	0	2.26658	0	0	0
ENSMUST00000103172	2	143915320	143943324	1907	C	ERVL	213.137	181.567	198.312	132.699	112.528	111.925	157.486	158.461	135.845	153.123
ENSMUST00000103205	2	129100995	129126594	3983	G	ERVL	2.17207	0.011123	1.44059	0.673774	0.050314	2.5243	0.049201	0.453427	1.23009	0.018523
ENSMUST00000105490	10	44438293	44458687	4018	C	ERVL	2.45724	0	0.56347	0	0	0	0	0	0.68106	1.9126
ENSMUST00000106203	11	120467635	120483979	2879	A	ERVL	0.54055	0.157535	0	3.59047	0.56423	4.34306	0.732826	2.17151	0	0
ENSMUST00000106349	11	117332345	117362324	2922	C	ERVL	2.18345	0.981625	19.0222	0.450082	1.29547	11.8086	16.0523	13.2186	1.30751	1.38747
ENSMUST00000106459	4	116720969	116805956	2433	G	ERVL	0.478239	0.796434	0.311704	0.508682	0.530332	0.327267	0.07144	0.648748	0.682941	0.891757
ENSMUST00000106465	3	121158007	121171695	1580	T	ERVL	0.475057	0.298854	0.601747	0.091724	0.101414	0.201302	0.243918	0.321096	0.38764	0.385442
ENSMUST00000106489	7	120843600	120904001	3029	A	ERVL	0	0	6.33993	19.0603	18.3498	23.5512	2.59111	1.56772	5.91277	0
ENSMUST00000106535	3	113606336	113630149	2601	G	ERVL	0.933229	1.11647	1.09173	0.720985	1.02901	1.16919	0.962728	0.986651	0.69364	0.626407
ENSMUST00000106750	11	107479577	107497733	1301	T	ERVL	0	15.1283	0	0	0	0	0	0	0	0
ENSMUST00000106916	4	101967453	101981049	947	A	ERVL	0.762986	0.269555	0	0	0	0	0	0	0.182422	0.408218
ENSMUST00000107094	4	95049034	95052222	3188	T	ERVL	0.582683	2.32073	16.8788	9.02648	7.01427	4.21243	8.56773	8.5785	5.35326	3.15542
ENSMUST00000107399	11	100422321	100441089	1418	A	ERVL	0	0.037761	0	0.376734	3.53833	2.9892	0.236548	0.670441	0.253593	0
ENSMUST00000107403	11	100372296	100397749	2373	G	ERVL	0	1.05075	0	0.290127	0.448518	0	0.449223	0.352686	0.635063	0.841154
ENSMUST00000107624	11	96953341	96977711	3048	C	ERVL	0.597994	0.014923	0.003691	0.002264	0.009096	0.01519	0.002093	0.458887	0.005113	0.357852
ENSMUST00000107796	4	45395923	45408761	4430	T	ERVL	0.124122	0.153127	0.23178	2.21919	0.199368	2.15789	0.181041	2.2358	0.06705	0.090776
ENSMUST00000107864	4	43669287	43692668	4712	G	ERVL	0	0.013133	0.51644	0	0	0	0.416242	0	0.382595	0
ENSMUST00000107920	11	88047803	88050410	1204	C	ERVL	0.145854	25.2917	4.69239	14.2565	22.0119	15.3077	9.53615	18.1147	13.806	11.3285
ENSMUST00000107989	13	62368863	62371936	1674	A	ERVL	7.94468	6.54856	0.766752	0.318409	0.145608	0.508349	0	0.299019	3.3943	5.55534
ENSMUST00000108007	17	94873986	94877497	1568	A	ERVL	5.69126	11.8166	0.90461	0.501758	0.673958	1.05583	0.225729	1.5229	6.73951	10.874
ENSMUST00000108062	11	85353167	85826058	3697	A	ERVL	2.20091	0.270988	0.186225	0.00753	0.014102	0.066367	0.053671	0.062693	0.113099	0.128799
ENSMUST00000108205	7	29932791	29951893	3706	G	ERVL	3.57511	0.194098	1.60637	1.27184	1.16629	2.11782	0.684378	0.246976	0.494935	3.09033
ENSMUST00000108216	11	80383331	80394283	2143	G	ERVL	1.77481	4.00643	1.1382	1.98164	2.48498	2.29522	3.49831	2.6696	2.57003	2.58984
ENSMUST00000108301	4	11959807	11965821	2633	G	ERVL	1.5888	0.178188	4.52007	1.74843	1.31981	0.076832	0.757947	1.56201	1.10151	2.10387
ENSMUST00000108531	11	70943072	70969973	2436	C	ERVL	0.001117	0.152935	0.006671	0.537892	0.031329	0.013235	0.047	0.006714	0.006046	0.089636
ENSMUST00000108568	11	70432637	70440674	1762	G	ERVL	9.04877	7.42718	10.5495	8.01112	4.27567	9.43083	3.2684	10.365	7.97498	9.66294
ENSMUST00000108970	2	177074320	177087034	944	A	ERVL	6.05514	11.5047	0.04963	0	0.141638	0	0.042902	0.619975	3.87939	6.28784
ENSMUST00000109085	2	174330006	174346744	1778	T	ERVL	0.449806	0.764114	8.61274	36.8246	4.32773	2.49661	2.69307	1.19637	1.4771	0.957156
ENSMUST00000109221	2	167298444	167349183	4201	A	ERVL	6.45187	14.0154	18.0328	9.52404	4.76341	4.39405	0.954163	2.6413	3.31294	7.29471
ENSMUST00000109659	11	11814103	11890408	1939	G	ERVL	1.18184	1.96496	2.50603	2.79913	0.755205	0.642016	1.02405	2.01015	1.6795	1.41185
ENSMUST00000109738	8	84956610	84966011	2036	G	ERVL	13.3371	2.84305	0.591094	7.20353	7.08777	9.96129	3.42479	7.28848	2.74713	4.40008
ENSMUST00000109795	2	153227772	153237908	5568	G	ERVL	3.15047	0.008286	0	0.167357	0.000506	0	0.744135	0	2.57879	0
ENSMUST00000110619	12	69182738	69184013	1275	A	ERVL	17.6069	6.58219	3.4917	8.84922	7.90172	9.6883	10.415	8.15459	6.76531	7.08862
ENSMUST00000110730	8	22128283	22166435	2034	T	ERVL	0	0.263215	0.538221	0.426073	0.192142	1.04549	0	1.11466	2.51745	1.34721
ENSMUST00000111007	5	137596645	137600708	1313	G	ERVL	1.61762	0.613252	1.88264	20.6799	19.1445	1.68786	0.864105	47.9647	13.6738	1.18843
ENSMUST00000111097	5	136953406	136966149	597	A	ERVL	15.7146	12.1401	3.03994	16.5393	15.1317	23.7532	17.8506	22.9883	10.2968	10.4795
ENSMUST00000111393	5	125017155	125179180	8613	A	ERVL	0	2.33001	1.49938	0	1.39841	0.719457	0.914635	1.23885	0	0.821483
ENSMUST00000111529	19	57032890	57119009	5910	A	ERVL	0	1.22231	0.234635	0.028111	0.470024	0.066611	0.099367	0.282233	0.17334	0.036163
ENSMUST00000111607	6	148047416	148182758	3382	A	ERVL	1.32449	1.63291	1.52353	1.04782	1.10719	1.06245	2.42311	1.49388	1.68632	1.75985
ENSMUST00000111616	2	84998843	85035322	1304	G	ERVL	0	0.492517	0	0	0	0	0	0	0	0.901938
ENSMUST00000111891	6	136924001	136941899	822	G	ERVL	2.38638	1.94769	12.2192	39.0883	2.59248	1.52045	0.580222	0.65886	1.39676	1.22866
ENSMUST00000111917	14	34237041	34310503	3435	A	ERVL	0.397305	2.8442	0.800358	2.40207	1.69317	1.54617	1.79531	2.44456	3.823	2.57593
ENSMUST00000112050	2	73312654	73320796	1893	C	ERVL	5.04107	0.239289	3.00879	0.780116	6.99874	0.682389	11.1688	0.288232	7.48609	6.51567
ENSMUST00000112095	14	31019138	31121592	7876	G	ERVL	7.10137	0.476628	0.893563	0.04949	5.37406	0.159263	0.315897	0.414697	0.309855	0.307112
ENSMUST00000112104	X	169685199	169990798	3850	A	ERVL	0	0	0.289179	0.004463	0.538143	0	0	0	0	0
ENSMUST00000112202	14	30598407	30607822	1990	T	ERVL	0.018806	0.036896	1.06847	0.036937	0.022496	0.221891	0.521942	0.31932	0.047124	0.028639
ENSMUST00000112327	X	162760421	162778756	1850	A	ERVL	6.82418	11.4962	13.3449	14.9333	28.5695	41.2093	21.8178	25.6594	13.7926	8.74937
ENSMUST00000112721	X	150571508	150588096	1846	C	ERVL	0	0	0	0.727313	0.590424	1.44386	0	0	0	0
ENSMUST00000113066	X	137115397	137120171	1688	G	ERVL	0.837798	0.592138	0	0.094293	0.359379	1.42667	2.35219	0.999808	1.03385	0.781398
ENSMUST00000113187	X	134944528	134963896	2294	C	ERVL	0	0	0.706919	0	0	0	0	0	0	0
ENSMUST00000113272	2	32646595	32682118	3007	G	ERVL	0.007012	1.06174	0.065127	0.414344	0.32972	0.26747	0.172088	2.97303	0.63118	1.66707
ENSMUST00000113539	6	90369492	90385084	4858	C	ERVL	0.298357	0.156831	1.0127	0.093439	0.282636	0.107289	0.874153	0.02392	0.433269	0.192213
ENSMUST00000113643	2	30266849	30282137	1185	T	ERVL	0	0.908014	5.44548	0	0.417886	0	0.326394	0.267518	0.714517	7.65824
ENSMUST00000114037	16	91647879	91679195	8387	G	ERVL	0.498136	2.9814	0.988748	1.0894	1.51842	0.754661	0.910394	1.20788	1.92452	1.59916
ENSMUST00000114071	6	72549273	72562983	1390	C	ERVL	1.65391	1.60707	12.587	8.18467	2.28106	0.697445	1.16279	2.76732	1.83842	8.55189
ENSMUST00000114086	1	64029447	64121491	7658	T	ERVL	0.22419	0.256372	5.85128	0.835977	0.921176	0.857683	1.01464	0.229623	1.37945	0.901482
ENSMUST00000114509	1	52185280	52200482	3708	C	ERVL	0.061706	0.445958	1.89467	0.332969	0.443993	0.680792	0.06756	0.454268	0.975057	1.01314
ENSMUST00000114510	1	52184104	52233232	5581	A	ERVL	4.28364	7.17868	15.2028	11.8251	9.41471	8.7619	8.04426	8.05742	9.38185	8.05801
ENSMUST00000114518	X	73148796	73158872	1643	A	ERVL	0.454118	3.03035	0	0.119065	0.142584	0.229724	0.495861	0.675698	1.79771	1.59955
ENSMUST00000114571	6	48395586	48419545	6677	C	ERVL	0.690896	0.382431	0.39266	0.004267	0.144354	0.005847	0.006323	0.003831	0.062394	0.046891
ENSMUST00000114750	16	38090288	38240779	1738	G	ERVL	2.16231	6.00456	8.72616	5.34012	2.33163	6.53291	0.362207	4.53012	8.26233	4.96109
ENSMUST00000114842	17	27909340	28062600	5585	G	ERVL	0	0.384648	1.15297	1.19758	1.03603	0.84718	0.688326	1.15911	0.936759	0.787044
ENSMUST00000114850	16	36321665	36334332	384	T	ERVL	0	0	32.3425	0.808503	0	0	0	0	0	0
ENSMUST00000114882	17	27630422	27635276	608	G	ERVL	15.0508	22.0223	0.025732	12.6954	11.6461	5.93627	4.00236	18.2404	31.0756	32.7002
ENSMUST00000115066	2	3424165	3461103	3814	G	ERVL	0	0.521397	0	0.059659	0.18412	0.088845	0	0.266232	0	0.109921
ENSMUST00000115262	17	24736642	24742778	881	A	ERVL	9.41126	12.3916	20.7387	10.8684	8.17584	8.14624	19.2705	11.736	16.0998	8.39135
ENSMUST00000115361	6	23262839	23839224	4543	C	ERVL	0.028706	0.767326	0	0.684431	0.019414	0	0.092985	0	0.009783	0
ENSMUST00000115560	16	20141063	20232573	6085	G	ERVL	0.42029	10.593	7.37103	9.63393	10.494	0.134094	0.52247	1.13374	10.4447	10.055
ENSMUST00000115717	17	8801779	8986645	7609	G	ERVL	0	0.125308	0.538681	0	0	0	0.065683	0	0	0
ENSMUST00000115987	X	12652303	12652662	359	G	ERVL	1.52252	2.81704	0.061887	0.051835	0.141265	0.021339	0.190938	0.037166	1.01183	3.32006
ENSMUST00000116819	10	62765576	62765640	64	A	ERVL	43.2405	39.9144	24.8001	14.3059	10.6969	14.3811	27.2553	29.4665	79.5581	18.6759
ENSMUST00000117087	11	77107852	77108180	328	T	ERVL	0.744202	0.769563	1.09097	1.32993	1.24624	0.836512	1.10619	0.899721	1.30912	1.2383
ENSMUST00000117213	4	147102327	147103981	1451	T	ERVL	0.625541	0.587293	0.208872	0.252376	0.223717	0.260293	0.230481	0.290421	0.365049	0.32694
ENSMUST00000117624	8	124671335	124721964	3077	A	ERVL	0.036617	0.788727	3.57643	0.903449	0.686101	1.16813	0.28614	1.10735	1.22969	1.30522
ENSMUST00000117654	9	37649182	37657312	1556	A	ERVL	114.778	73.2168	83.3815	129.306	98.4414	105.774	81.9687	85.1162	130.556	108.275
ENSMUST00000117952	11	83254196	83260534	1610	T	ERVL	0.236009	0.808532	0.488474	0.192898	0	0	0	0.283417	0.61024	0.5491
ENSMUST00000118001	17	15499910	15517427	1645	C	ERVL	1.82825	0.48025	0.567802	0.36281	0.443739	0.619857	0.571217	0.510875	0.143609	0.919962
ENSMUST00000118269	2	32271845	32272162	317	G	ERVL	1.32852	16.3198	8.3144	17.5832	16.6752	17.8527	20.79	15.3646	14.8759	18.645
ENSMUST00000118810	7	138835878	138846257	1348	C	ERVL	0.304118	0.389285	0.928747	0.623714	0.441625	0.548137	0.236936	0.804255	0.513112	0
ENSMUST00000119025	5	104001732	104021838	2229	G	ERVL	0.185939	1.04739	0.668262	0.307343	0.716487	0.18607	0.671101	0.071253	0.35764	0.384594
ENSMUST00000119065	5	80900750	80901623	873	C	ERVL	5.19859	3.05978	1.69353	2.90657	2.82119	3.16451	2.84898	2.63569	2.60617	2.92838
ENSMUST00000119227	17	27122670	27133902	448	G	ERVL	0.636862	6.60676	5.12821	13.2773	1.03736	7.42106	10.609	8.03766	2.07922	5.53608
ENSMUST00000119818	10	93961522	94035817	11126	A	ERVL	0.592141	0.484343	1.03556	0.82293	1.36623	1.00939	0.230173	0.928949	0.890206	0.669982
ENSMUST00000119901	17	29090979	29099527	745	G	ERVL	0.442272	18.3143	31.2528	39.3775	34.7225	35.682	70.6511	47.4217	28.2524	16.9017
ENSMUST00000120308	5	147100562	147101053	491	C	ERVL	0.357292	0.566091	0.35226	0.336722	0.468841	0.389853	0.334927	0.748751	0.587048	0.480792
ENSMUST00000120590	2	87546893	87547202	309	G	ERVL	2.37622	7.64421	7.22656	10.6875	13.3933	13.799	14.6096	10.596	8.88247	8.44376
ENSMUST00000121206	15	102204746	102208778	792	A	ERVL	0.309443	0.701366	0.16908	0.120294	0.184364	0.211025	0.127021	0.251339	0.390164	0.299042
ENSMUST00000121637	2	119669159	119669544	385	G	ERVL	1.9402	1.01926	0.866782	0.689177	0.455799	0.764794	1.22445	1.09533	1.17824	1.14719
ENSMUST00000121651	4	3938914	3943521	615	G	ERVL	1.19031	2.69663	1.0031	6.77363	4.12204	4.36452	1.92188	2.71978	1.15865	1.42761
ENSMUST00000122076	2	150398256	150399399	971	G	ERVL	2.69258	2.60347	1.31596	1.63072	2.23713	1.78484	1.97597	2.6369	2.27296	2.10663
ENSMUST00000122305	X	73297593	73299995	2402	A	ERVL	0.032889	0.755733	0.036655	0.019414	0.049218	0.026184	0.064583	0.036271	0.226131	0.294232
ENSMUST00000122348	17	29098207	29099569	855	T	ERVL	0.299561	2.20997	3.02495	2.38415	2.04061	1.47149	2.8243	1.31138	1.61073	1.62798
ENSMUST00000122359	19	56912361	57008228	3646	A	ERVL	0.850571	0	0.039131	0.892817	0	0.006688	0.3056	0.538318	0.000209	0
ENSMUST00000122548	15	77840657	77840756	99	A	ERVL	0.540885	0.128386	3.74085	0.180097	0.387582	0.413368	0.859221	0.429422	0.244924	0.262511
ENSMUST00000122865	9	46123237	46202885	2317	A	ERVL	8.15884	12.1175	16.031	7.1781	8.17973	5.39195	10.2077	4.7508	9.48423	10.9425
ENSMUST00000122877	5	115945297	115998498	4370	T	ERVL	1.00089	0.267747	0.013315	0.037496	0.012448	0.037395	0.032513	0.022406	0.136705	0.369967
ENSMUST00000123179	4	92190744	92191749	760	A	ERVL	5.90561	7.65131	1.21233	5.8323	6.52771	6.46431	5.45501	6.94199	8.58082	7.71078
ENSMUST00000123405	6	116338034	116406356	2093	T	ERVL	0.911543	0.183709	0.389229	0.121329	0.200938	0.098335	0.086882	0.20135	0.188664	0.269199
ENSMUST00000123510	7	16833165	16834652	837	T	ERVL	0.199379	0.700704	0.648411	0.421019	0.611531	0.774809	2.61793	0.998622	0.916982	0.56412
ENSMUST00000123516	X	137002783	137038272	1733	A	ERVL	0	1.0677	1.50239	0.360036	0	0.587258	0.816108	0	0.488909	0.507194
ENSMUST00000123839	3	90232047	90234002	543	G	ERVL	4.33632	2.77455	4.81622	4.84087	4.35009	2.85071	5.17878	4.74189	3.15833	2.66181
ENSMUST00000123846	7	13279265	13311433	3147	A	ERVL	5.94092	3.83723	1.00863	3.8004	3.90117	0.744535	1.18035	4.01137	6.66559	4.96811
ENSMUST00000123902	6	146999545	147032023	5100	G	ERVL	2.51347	0.390718	14.2716	1.05061	7.20155	0.288653	0.974987	4.10804	3.42468	4.39763
ENSMUST00000123969	16	18081012	18082319	367	C	ERVL	0.155083	0.519141	0	0.196196	0.451973	0.585747	0.749265	0.407808	0.523375	0.322354
ENSMUST00000124017	7	28825958	28831233	417	C	ERVL	6.75339	2.62587	0	0	0	0	0.165084	1.14127	0.079775	3.01907
ENSMUST00000124120	2	78868124	78870607	623	G	ERVL	0.013701	0.279516	0.799613	0.28336	0.31618	0.318498	0.137049	0.27607	0.434657	0.025294
ENSMUST00000124303	14	32082758	32085609	687	G	ERVL	2.46107	3.19	0.75423	3.18803	3.49275	2.96263	3.93357	5.37642	1.95924	1.04524
ENSMUST00000124311	12	85819097	85824544	3224	G	ERVL	0.222124	0.61418	0.447587	0.341304	0.354254	0.420095	0.410625	0.475189	0.492197	0.533955
ENSMUST00000124556	19	6341208	6355301	4224	G	ERVL	0	2.59586	3.66829	0	0	0	0	0	2.23285	0
ENSMUST00000124559	2	130655199	130663819	887	C	ERVL	16.4849	5.57111	11.1419	3.96257	7.5736	5.25069	8.56419	9.91992	7.81241	5.41827
ENSMUST00000124872	4	155999448	156000985	401	G	ERVL	1.35996	2.97385	1.22307	2.49742	1.67162	1.628	3.3511	1.43379	3.75354	5.12205
ENSMUST00000124950	X	74226448	74227620	794	G	ERVL	0.517113	0.405693	3.2541	0.654827	0.513961	0.280681	0.305588	0.272988	0.32593	0.199219
ENSMUST00000125280	7	48789026	48824717	1640	T	ERVL	0	1.13683	0.60135	5.83288	1.97692	3.31892	5.85165	3.37909	0.806029	3.581
ENSMUST00000125359	7	138898710	138909479	291	C	ERVL	0	0.049209	1.21047	0	0.621036	1.43024	0.838461	0	0.625205	0.283499
ENSMUST00000125548	3	95111073	95122721	950	G	ERVL	0	23.2725	10.0576	17.2633	19.8777	0	0	0	0	19.1583
ENSMUST00000125587	19	29025901	29027244	502	A	ERVL	6.96523	3.22695	2.86935	2.31105	2.33578	2.03467	2.0147	2.296	3.35158	5.23491
ENSMUST00000125614	6	83770416	83775790	2261	A	ERVL	0.703428	1.12703	0.640114	0.758492	0.576724	0.681884	0.433059	0.70363	0.722947	0.642354
ENSMUST00000125685	7	68273839	68363092	2812	T	ERVL	0.945162	0	0.638516	0.079805	0.027978	0.014869	0.016244	0.007769	0	1.89114
ENSMUST00000126118	8	25563405	25574785	3321	G	ERVL	2.10483	0.865531	5.33981	0.61267	1.52428	1.94598	12.7691	5.4972	6.13068	3.04945
ENSMUST00000126423	11	4031613	4043355	636	A	ERVL	0.504206	0.125971	0	0	0	0	0	0	0	0
ENSMUST00000126432	18	65800550	65817656	718	G	ERVL	0.551579	0.309325	0.699732	0.26548	0.265282	0.169391	0	0.093111	0.201649	0.131755
ENSMUST00000126451	9	62344799	62374715	612	C	ERVL	0.859993	14.4774	1.5881	19.2452	0.016679	0.558623	2.19226	23.5538	5.01547	6.43675
ENSMUST00000126853	5	20998453	21009606	790	A	ERVL	0.032358	3.98796	6.91593	2.0119	7.55731	5.30711	1.50726	3.32467	1.93328	3.88165
ENSMUST00000126897	4	148568415	148576502	1188	G	ERVL	1.14204	2.19361	3.2937	1.82841	2.49101	1.24751	12.2454	4.36661	8.37793	6.74505
ENSMUST00000127044	2	135887694	135939306	661	T	ERVL	0	3.08467	0	0	0.009305	0	0	0	0	0
ENSMUST00000127071	19	5601887	5602867	867	T	ERVL	0	2.64462	1.74827	2.49954	4.45686	4.80689	6.16545	4.15554	2.82567	4.17635
ENSMUST00000127442	17	35865593	35875591	3521	G	ERVL	0.005869	0.22738	0.745577	0.032206	0.044015	0.015111	0.022048	0.010274	0.412762	2.2e-05
ENSMUST00000127717	11	85312164	85337203	763	G	ERVL	0.17009	0.067342	0.066141	0.09304	0.034329	0.097868	1.12293	0.19981	0.169866	0.147728
ENSMUST00000127726	10	39867109	39874488	797	G	ERVL	0.64378	0.851514	0.252582	0.450007	0.311985	0.204396	0.198612	0.170572	0.125519	0.840778
ENSMUST00000127929	17	31386254	31476159	1872	A	ERVL	2.11306	1.05199	0.29968	0.839302	2.03421	1.72927	1.97473	8.52355	3.37992	1.84258
ENSMUST00000127996	9	35204208	35211055	2278	T	ERVL	0.517946	0.834464	0.596263	0.354768	0.022393	0.017864	1.94219	0.722414	0.48251	1.03684
ENSMUST00000127997	7	80339113	80340217	346	A	ERVL	0	0.285715	0.525706	0.169708	0.176249	0.173435	0.219025	0.17849	0.572747	0.198692
ENSMUST00000128014	14	31641028	31667171	686	T	ERVL	0.219294	0.158343	0.246392	0.121647	0.432022	0.257905	0.17583	0.408025	0.685136	0.522585
ENSMUST00000128015	7	28359605	28372577	5492	C	ERVL	0.106565	0.331068	0.715686	0.166932	0.190935	0.158194	0	0.201665	0.176186	0.152378
ENSMUST00000128221	3	96560054	96560565	391	A	ERVL	2.50244	1.95322	2.67387	0.233488	0.444457	0.530841	1.37583	1.25245	2.03376	0.681686
ENSMUST00000128374	6	81961974	81962858	730	A	ERVL	0.916419	0.92573	0.587459	1.47601	1.27056	1.41649	0.73281	0.725735	0.555196	0.910518
ENSMUST00000128387	2	30345820	30359337	812	G	ERVL	0.148995	0	0.564714	0.48909	0	0	0	0	0.354257	0.280943
ENSMUST00000128679	18	76930063	76939748	333	G	ERVL	0.247721	2.71102	4.87512	0.998423	1.25821	1.49601	5.68134	2.19634	1.75057	1.57583
ENSMUST00000128802	14	55739020	55745599	2494	G	ERVL	1.19127	0.973254	1.64965	1.1512	0.730493	0.904233	0.627018	1.00947	0.580179	0.34491
ENSMUST00000128803	8	123065508	123097751	3371	G	ERVL	2.76383	5.33474	1.63518	4.38577	2.257	2.42892	1.2977	2.40236	2.06385	6.9571
ENSMUST00000129177	17	45664103	45666454	1188	A	ERVL	1.24058	2.35747	2.33738	0.778611	2.32778	1.55804	7.34657	2.99204	5.8442	3.45677
ENSMUST00000129282	10	81590905	81592715	465	C	ERVL	0.042701	0.012271	0.001459	0.010364	0.266398	0.039844	0.651531	0.319778	0.001918	0.00447
ENSMUST00000129369	5	117379617	117380851	373	G	ERVL	3.20912	3.49444	0.442852	1.34855	1.41873	1.58121	2.11055	1.7839	2.31284	3.54274
ENSMUST00000129379	11	119935803	119942698	490	G	ERVL	0.142328	0.64776	0.352396	0.182874	0.532207	0.380083	0.323546	0.766522	0.265318	0.609086
ENSMUST00000129533	15	11986134	11996012	685	G	ERVL	24.3205	13.9765	22.8559	8.64626	27.5997	32.8352	51.9366	39.1849	31.5535	25.5615
ENSMUST00000129914	X	20696445	20699799	791	A	ERVL	1.01419	0.491372	0.822695	1.22018	0.732338	0.888122	0.72005	0	0.936254	1.11172
ENSMUST00000129958	16	20688978	20689664	546	A	ERVL	1.17003	3.61208	1.52482	2.97825	1.63303	1.91215	2.53378	2.38838	2.73307	2.90571
ENSMUST00000130002	3	90254296	90264120	2266	C	ERVL	0	0.126586	0.527487	0.020403	0.393596	0.237699	0.355767	0	0.251709	0.084978
ENSMUST00000130321	4	32800282	32800975	418	T	ERVL	0.020254	0.239403	0.419662	0.248944	0.092804	0.14726	0.11357	0.999133	0.426034	0.108466
ENSMUST00000130407	4	137862297	137913854	170	T	ERVL	0	0.038132	0.471664	0.840527	0.011437	0	0.000346	0	0.004942	0.001645
ENSMUST00000130537	2	18674347	18675923	540	C	ERVL	1.67925	7.99253	2.96013	13.0501	14.2196	11.3044	15.0775	11.5285	8.85166	4.65151
ENSMUST00000130596	11	57507375	57518602	753	C	ERVL	0.178735	0.562651	0.689555	0.319217	0.244492	0.211287	0.301652	0.226022	0.301394	0.297815
ENSMUST00000130922	14	67694133	67697981	643	A	ERVL	0.740179	0.943976	0.569063	0.448739	0.61201	0.610863	2.34382	1.21461	1.71073	1.58154
ENSMUST00000131032	19	44562850	44563952	866	T	ERVL	0.012972	0.475646	0.196484	0.02726	0.237206	0.086999	0.1453	0.090101	0.589916	0.299404
ENSMUST00000131310	4	31992473	32019560	583	G	ERVL	0.162056	0.547876	1.0447	0.36819	0.54265	0.067135	2.22365	2.33308	1.66939	1.05829
ENSMUST00000131362	17	26790775	26792565	893	G	ERVL	0.649202	0.630146	3.07165	1.398	1.31341	1.46597	2.10549	1.91397	2.32583	1.04293
ENSMUST00000131380	15	83505582	83510883	400	G	ERVL	0	0.505805	0.385586	0	0.09519	0.037495	0.213403	0.175923	0.305464	0
ENSMUST00000131457	2	60411525	60412579	563	G	ERVL	5.60088	22.0893	0	0.162546	0.238426	0.373137	0.118371	1.09723	12.1904	18.4323
ENSMUST00000131465	6	30738055	30738878	415	T	ERVL	0	0.00638	1.12743	0.128396	0.120386	0.048301	0.064143	0.130867	0.037931	0.087646
ENSMUST00000131779	2	131262495	131283437	1299	C	ERVL	0.995614	0.084123	0.090595	0.006394	0	0.028076	0.080659	0.033582	0.133248	0.985388
ENSMUST00000131802	14	75190329	75230816	3578	G	ERVL	0	0	32.5981	12.5748	0	0	0	0	0	0
ENSMUST00000131834	15	25758765	25776096	461	T	ERVL	0	2.41251	0	0	0.066424	0.06122	1.04635	3.13877	5.16522	3.50905
ENSMUST00000131949	2	181574666	181581626	504	A	ERVL	0	0.767306	0	0.239543	0	0	0.0123	0	0	0
ENSMUST00000131952	18	36787014	36788262	816	C	ERVL	1.03184	1.77652	1.20722	0.903231	1.39376	0.594389	0.786933	0.884867	1.12989	0.706781
ENSMUST00000131981	9	62425583	62428001	614	T	ERVL	0.306854	0.523351	0.475479	0.1086	0.01374	0.206277	0.529574	0.281189	0.842223	0.878615
ENSMUST00000132009	6	120364458	120419446	3308	G	ERVL	0	0.59524	0.350882	0.328777	0	0.232785	1.38811	0.659076	0	0.181738
ENSMUST00000132041	3	90385241	90389664	2006	G	ERVL	0	1.49706	0	0	2.96014	0	0	0	0	0
ENSMUST00000132073	4	117885635	117887287	866	G	ERVL	1.48976	17.3029	10.3572	14.3825	8.64648	17.895	17.0889	25.2621	16.2873	8.7667
ENSMUST00000132151	4	53631471	53707009	7454	G	ERVL	0.314711	0.218226	0.947759	0.144328	0.880578	0.483929	0.163359	0.037135	0.370673	1.09312
ENSMUST00000132163	7	80860920	80874969	696	G	ERVL	0.219414	0.23646	1.03343	0.098374	0.00204	0	0.216935	0.313595	1.06925	0.705868
ENSMUST00000132290	2	32370062	32371750	528	A	ERVL	0	0	0	0	0	0.280437	0	0	2.56365	0
ENSMUST00000132291	1	75441620	75442932	544	C	ERVL	0.253737	1.25982	0.602362	1.33618	0.494719	0.703625	0.310233	0.504711	0.521066	0.689963
ENSMUST00000132385	4	139288946	139289815	496	T	ERVL	0.47865	2.16487	2.37435	1.30238	1.03296	1.1734	7.80917	3.0445	3.05196	2.64573
ENSMUST00000132747	19	4008295	4009847	929	A	ERVL	2.98025	3.50408	2.36854	1.15345	2.00907	1.58928	2.59766	2.83755	3.80724	3.16128
ENSMUST00000132846	11	6415443	6419817	1165	G	ERVL	51.8152	63.7474	24.0199	67.3258	71.7856	69.7567	88.9672	64.9709	58.816	80.727
ENSMUST00000133064	18	35713086	35722356	1046	T	ERVL	0.776835	0.446646	16.8596	15.305	8.48738	4.09263	1.30313	0.572748	1.01642	0.914185
ENSMUST00000133413	11	71019611	71025178	341	G	ERVL	0.302624	1.08681	0.124624	0.262107	0.219023	0.394069	0	0	0.255386	0.277078
ENSMUST00000133415	4	132768635	132772119	530	A	ERVL	0.157753	0.423647	0.105252	0.186952	0.141111	0.138998	1.13372	0.12224	0.198641	0.463287
ENSMUST00000133754	16	49013295	49014349	627	C	ERVL	0.659684	0.88128	0.446792	0.648027	0.523051	0.772038	3.93219	1.64626	0.804753	0.915212
ENSMUST00000134191	6	142495568	142507805	862	A	ERVL	4.77618	2.75098	0.423259	0.411926	0.510176	0.024191	0.566777	0.355774	0.415274	0.348193
ENSMUST00000134213	2	76406561	76407467	420	T	ERVL	0	0.016719	0.165827	0.338884	0.667121	0.59151	2.52168	0.396129	0	0.054972
ENSMUST00000134214	15	98950555	98953542	607	A	ERVL	0.767442	0.348619	1.01846	0.246238	0.547437	0.689123	1.30757	0.752836	0.39796	0.481578
ENSMUST00000134215	7	27261378	27281981	3144	T	ERVL	0.167332	3.35397	25.944	13.4749	21.1794	9.548	11.0551	12.3507	10.2938	7.0089
ENSMUST00000134221	7	141333658	141336147	747	A	ERVL	0.753645	0.669524	0.471779	0.573853	0.646666	0.750557	2.5546	0.495678	0.262094	0.086094
ENSMUST00000134228	17	28075415	28076355	940	C	ERVL	0.015157	8.49897	5.29719	13.9121	16.2457	19.1134	16.6791	18.1857	13.9131	13.8416
ENSMUST00000134233	1	75192160	75199387	3190	A	ERVL	5.08441	0.702085	0.481682	1.1339	0.396796	0.387601	0.404958	0.259596	0.590409	0.545176
ENSMUST00000134380	2	120033417	120041965	4223	C	ERVL	0.134015	0.661424	0.00146	0.003007	0.005002	0.15217	0.251579	0.048908	0.021976	0.836103
ENSMUST00000134414	15	11986454	11995750	426	C	ERVL	0.478615	0	0	0.01312	0.999417	0	0.801596	0.005927	0	0
ENSMUST00000134449	15	76692808	76694919	1625	G	ERVL	0.576394	0.600605	0.241576	0.617791	0.575794	0.443091	0.303598	0.241362	0.48753	0.439257
ENSMUST00000134479	19	4007497	4012666	1429	G	ERVL	0.177294	0.473211	2.35568	0.105032	0	5.63835	0	0	0	4.64035
ENSMUST00000134492	4	154158140	154160666	912	G	ERVL	0.420061	0.35041	0	0.656807	0.438833	0.523115	0.226299	0.449599	0.185556	0.435988
ENSMUST00000134698	19	3897071	3897831	461	C	ERVL	0.167844	0.395318	2.0004	1.01605	0.830886	0.720339	0.511637	0.704032	0.794023	0.362629
ENSMUST00000134743	11	119297692	119300018	375	A	ERVL	0.567199	1.23486	0.29873	1.43179	0.847945	1.47752	1.78792	0.559439	0.880354	1.2601
ENSMUST00000134962	16	20400760	20426324	4521	G	ERVL	2.12115	10.2571	1.54236	1.97001	2.49718	1.01674	2.06276	2.15484	5.62805	6.45276
ENSMUST00000134983	4	116089482	116093309	524	T	ERVL	0.193381	0.410229	0.086021	0.182182	0.279522	0.628363	0.587104	0.749158	0.510606	0.460105
ENSMUST00000135008	10	81595953	81597367	373	T	ERVL	0.211436	0.360373	0.780992	0.378747	0.332459	0	0.625062	0.602538	0.325345	0.26786
ENSMUST00000135036	2	121011055	121011756	548	C	ERVL	0.404296	0.791847	1.07589	0.364447	0.594067	0.646646	0.608954	0.504019	1.06802	0.399402
ENSMUST00000135184	16	97447035	97462907	2953	T	ERVL	0	0.13786	0.392358	0.680301	0	0	0	0	0.018865	0
ENSMUST00000135193	16	32914142	33012699	2772	T	ERVL	0.024304	0.684887	0.140216	0.449863	0.05445	0.160672	0.081185	0.210313	0.471178	0.179925
ENSMUST00000135371	8	13105740	13117195	2003	G	ERVL	0.537442	0.811558	0.466529	1.35422	1.2496	1.06452	0.759834	1.55674	0.728445	0.549255
ENSMUST00000135434	10	80282444	80283006	460	G	ERVL	1.20735	1.96866	8.23048	3.19637	4.25099	3.80719	15.4954	4.66849	4.48035	2.51059
ENSMUST00000135524	2	154884378	154892808	4100	C	ERVL	0.104049	0.279646	0.326731	0.129531	0.204317	0.199777	0.796707	0.223648	0.436977	0.326411
ENSMUST00000135905	7	80891261	80901234	3074	C	ERVL	2.13039	2.54869	0.659214	2.2254	2.33618	3.54331	1.09179	3.55297	3.36464	3.9261
ENSMUST00000136143	3	94884917	94886745	647	C	ERVL	61.276	1.49951	4.38207	3.3447	3.80895	2.96053	4.65553	2.56415	3.45388	2.41234
ENSMUST00000136504	17	28589989	28592425	551	G	ERVL	1.97927	1.82964	1.49424	2.04164	2.25339	2.72879	4.8601	2.58764	1.48059	2.51478
ENSMUST00000136543	2	70020128	70021186	606	G	ERVL	1.19516	1.10607	1.2123	0.578342	0.310856	0.665833	1.00704	1.81864	1.73048	1.18254
ENSMUST00000136652	7	90450700	90457208	751	A	ERVL	4.8776	3.8545	1.2205	3.82492	3.69679	3.57032	1.73101	3.02181	1.92461	2.61204
ENSMUST00000136755	13	113317084	113370515	8089	A	ERVL	1.09212	1.78892	1.29618	0	0	0	0	0	0	0.671919
ENSMUST00000136782	7	128447848	128448878	671	T	ERVL	0.138477	0.171352	2.6058	0.123765	0.200316	0.233969	1.19639	0.719671	0.831408	0.352581
ENSMUST00000136864	13	47028882	47043343	831	T	ERVL	0.041782	0.240114	0.987948	0.173873	0.00575	0.141734	0.455904	0.346534	0.499793	0.459747
ENSMUST00000137151	10	127190825	127194466	343	G	ERVL	1.9149	1.18389	0.197876	0.73085	0.842336	1.05803	1.02134	0.826963	1.003	0.74118
ENSMUST00000137300	11	19009784	19018922	2631	G	ERVL	0	0	0.978551	0.029307	0.161388	0.015913	0.094805	0.004157	0	0
ENSMUST00000137355	2	25251488	25255261	451	T	ERVL	0.29048	1.7762	0.279789	0.700194	0.726425	0.62367	0.329406	0.667979	0.854345	0.558135
ENSMUST00000137762	16	38548020	38550222	993	A	ERVL	0.240832	0.631878	0.198708	0.159098	0.229105	0.412966	0.371855	0.791263	0.607803	0.228299
ENSMUST00000137859	2	180929023	180934007	1523	A	ERVL	0.73304	0.284389	0	0.021649	0.088406	0.087884	0.060423	0.146293	0.532055	0.124468
ENSMUST00000138104	8	25555617	25570206	1552	C	ERVL	0.062094	0.569822	0.797879	0.807649	1.08383	0.520647	1.7668	2.74101	0.663901	0
ENSMUST00000138140	6	108065062	108077122	1745	G	ERVL	1.34683	0.584589	0.329609	0.383418	0.746445	1.08902	0.095139	0.219312	0.00352	0.604225
ENSMUST00000138151	10	7792908	7807366	1539	T	ERVL	0.332118	0.867211	0.848739	0.366616	0.437165	0.381207	1.52453	0.810321	0.624722	0.541585
ENSMUST00000138321	14	54643288	54644210	805	G	ERVL	2.66623	3.13223	2.78748	4.26047	2.80973	4.21352	4.62093	3.80923	2.34179	3.27533
ENSMUST00000138353	7	17007787	17027924	706	T	ERVL	0.376677	0.334153	0.294089	0.483802	0.461727	0.465736	0.4467	0.325096	0.4685	0.516465
ENSMUST00000138507	5	110103978	110105335	924	G	ERVL	0.798468	3.4e-05	0.003579	1.7e-05	5.2529	1.06472	2.6812	0.00312	2.93819	7.33982
ENSMUST00000138717	1	132356316	132367886	4001	G	ERVL	0.583748	0.192712	0.750713	0.250827	0.213519	0.081784	0.062197	0.09484	0.426589	0.298288
ENSMUST00000138738	4	151969815	151971539	835	C	ERVL	0.076714	0.440062	0.168477	0.455495	0.531228	0.473489	0.09246	1.3525	0.614714	0.364153
ENSMUST00000139078	17	25927603	25931640	1010	G	ERVL	3.29904	3.35661	0.830878	1.25404	1.40183	1.19622	1.82247	2.56295	1.9895	3.02447
ENSMUST00000139218	7	139950440	139978977	2325	G	ERVL	0.102057	0.054351	1.92096	0.047508	0.010081	0.023908	0.043748	0.071069	0.277578	0.230348
ENSMUST00000139244	1	151379392	151384516	321	C	ERVL	0.647146	0.120569	0.393282	0.17587	0.091514	0.145183	0.107599	0.31238	0.091357	0.551168
ENSMUST00000139355	6	148928580	148946356	620	C	ERVL	0.299558	0.475181	0.08657	0.031507	0.346638	0.456985	0.304	0.73135	0.261308	0.413842
ENSMUST00000139490	2	91418784	91444637	304	G	ERVL	1.41601	0.69713	0.227251	0.732073	0.891118	0.518372	1.45772	1.11435	0.662508	0.555382
ENSMUST00000139527	4	107314384	107350472	929	G	ERVL	0.353516	5.9013	0	1.71995	6.51404	2.2013	6.73976	8.23908	8.22337	5.25592
ENSMUST00000139635	2	26955001	26956319	598	G	ERVL	0.444161	0.416548	0.667564	0.516498	0.92725	0.816067	0.56029	0.5233	0.763329	0.651901
ENSMUST00000139729	15	77765328	77767190	720	T	ERVL	0.094465	0.24812	0.792084	0.302469	0.241946	0.217984	0.190985	0.193567	0.321993	0.421111
ENSMUST00000139820	8	111970865	111992302	2753	G	ERVL	4.34253	2.58582	1.05811	0.67075	1.23415	1.12535	0.160784	2.80194	3.08146	1.79015
ENSMUST00000139891	10	39639475	39645655	625	T	ERVL	0.36073	1.25578	1.91082	0.26627	0.483149	0.876995	0	1.08063	0.994527	0.952794
ENSMUST00000139923	4	149724864	149730687	4066	C	ERVL	0.013874	0.68062	0.531654	1.49229	1.36832	1.27978	2.91777	0.627887	0.519306	1.49055
ENSMUST00000139949	3	94933066	94939699	1184	C	ERVL	0.015504	0.017361	0.714921	0.004154	0.21892	0.024923	0.252547	0.030964	0.30364	0.185729
ENSMUST00000140169	2	130295939	130370481	2537	G	ERVL	0	0	0.924773	0	0	0	0	0	0.056544	0
ENSMUST00000140193	11	76945739	76967861	3040	C	ERVL	5.69185	0.621175	2.15272	1.70477	0.320893	0.314997	0.66213	0.397268	3.55598	0.265646
ENSMUST00000140349	11	116837588	116842705	1195	C	ERVL	4.03462	2.34756	3.42857	1.95465	2.42892	2.71137	3.27236	3.22276	2.2126	2.65916
ENSMUST00000140512	19	47105353	47138294	3372	A	ERVL	0.304715	0.512373	0.108499	0.222095	0.194461	0.291751	0.268965	0.255339	0.164548	0.163502
ENSMUST00000140751	12	17284722	17324665	1384	C	ERVL	0.21654	0.375244	0	0	0.283548	0.027206	0.120067	1.1783	0.011901	0.002388
ENSMUST00000141190	15	101411043	101411983	688	A	ERVL	0	0	0.76726	0	0.000851	0.015198	0	0	0	0
ENSMUST00000141294	2	31454708	31457989	737	G	ERVL	0.645559	4.23549	0.412732	0	0.304432	0.173587	0.620271	0.782073	1.2637	1.9025
ENSMUST00000141360	12	4880390	4907439	959	G	ERVL	1.27247	1.72199	0.322584	0.632537	0.709468	0.654702	0.285553	0.67067	0.753418	0.931912
ENSMUST00000141370	9	39599658	39604403	900	T	ERVL	0	0	0.664475	0.804506	0	0	0	0	0	0
ENSMUST00000141496	7	16746764	16749294	1051	G	ERVL	3.41183	2.76068	1.39593	3.97726	4.63672	5.05649	4.24458	3.63983	3.03606	4.78253
ENSMUST00000141535	11	102404018	102407456	760	C	ERVL	0.541077	1.20501	0.256879	0.563966	0.565939	0.970546	0.714427	0.676119	0.713774	0.878603
ENSMUST00000141700	6	128951204	128975029	2229	C	ERVL	0.026892	0.051945	0.140756	0.137368	0.37465	0.363438	0.487941	0.750974	0.736075	0.542366
ENSMUST00000141702	X	94537675	94538826	870	C	ERVL	2.34716	0.896218	3.45941	0.899577	0.536624	0.650681	0.742203	0.757252	1.08879	0.766965
ENSMUST00000141706	15	12824890	12834621	876	T	ERVL	0.157014	0.785867	0.09015	0.280039	0.90604	0.861585	0.834956	1.39527	0.427892	0.606688
ENSMUST00000141779	5	135735504	135736590	674	A	ERVL	4.7744	11.0865	13.589	3.44121	7.51139	6.75691	5.40415	7.63919	10.3043	10.8534
ENSMUST00000141794	6	42690299	42693008	454	T	ERVL	0.161266	0.363829	1.07554	0.451308	0.419142	0.411915	0.617698	0.340478	0.1047	0.393681
ENSMUST00000141907	11	5872188	5873191	495	G	ERVL	3.50899	0.375242	1.90122	1.03508	1.63445	0.583659	0.788303	1.61479	3.55959	1.11858
ENSMUST00000141919	9	50662756	50699362	6439	T	ERVL	1.02376	1.28575	0.774397	0.082705	0	0.370313	0	0.002336	0.070847	0.090154
ENSMUST00000141954	7	143058576	143067162	579	A	ERVL	0	0.045198	0.765437	0	0.02965	0.020513	0.167778	0.534578	0.717961	0.060389
ENSMUST00000142275	9	50640235	50647628	478	G	ERVL	0.031504	0.097467	0.104511	0.055249	0.136183	1.19321	1.11318	0.130892	0.163056	0.077208
ENSMUST00000142300	14	77034950	77036081	724	T	ERVL	1.02045	1.85201	1.39481	1.35107	0.038166	0	0.674157	0	0	0
ENSMUST00000142613	6	72385228	72389911	2074	T	ERVL	0.0989	0.163085	5.24554	5.56505	4.85042	0.166339	5.21135	3.39247	0.40777	0.409151
ENSMUST00000142670	1	37872374	37875460	810	G	ERVL	0.914498	0.358287	0.21854	1.27435	0.922549	1.33347	0.268409	0.80577	0.48482	0.118521
ENSMUST00000142822	8	65028420	65037336	968	T	ERVL	0	7.64892	0	0	8.00277	0	3.87266	9.76514	11.3756	16.0798
ENSMUST00000142920	1	66700831	66719805	2717	C	ERVL	0.683248	0.441745	0.590809	0.562276	0.555333	2.6324	4.29198	0.413579	0.546902	0.652155
ENSMUST00000142947	7	126384877	126390557	433	G	ERVL	2.86438	7.02364	0	0.613421	0.764617	0.529879	0.349092	1.03456	3.29817	5.74332
ENSMUST00000143144	13	54556587	54565330	714	G	ERVL	0.004622	2.18271	0.901419	0.285109	1.86156	1.32834	2.04056	0.039652	2.57307	1.60057
ENSMUST00000143209	11	51189833	51220418	932	G	ERVL	0.993803	2.20032	0	0	0	0	0.05947	0.598296	1.32604	1.11699
ENSMUST00000143390	17	25099824	25101426	423	C	ERVL	0.609047	0.324544	0.336507	0.27345	0.266035	0.269276	0.561588	0.359613	0.468985	0.460813
ENSMUST00000143465	15	89123309	89128651	2631	T	ERVL	0.135741	0.314407	1.05739	2.3021	1.17262	0.975292	0.72468	1.80968	0.785309	0.299739
ENSMUST00000143468	11	51280109	51281200	419	T	ERVL	0.891402	0.413012	0.677658	0.40088	0.774012	0.943516	1.67034	0.447527	0.303821	0.412214
ENSMUST00000143570	9	78478912	78479501	503	A	ERVL	155.602	60.6117	84.0468	94.1705	92.5694	98.2157	110.527	88.7842	103.131	93.7523
ENSMUST00000143720	11	88830792	88851503	3816	T	ERVL	0.017632	2.12523	0.048566	2.40786	0.014733	1.82594	0.147467	0.820468	0.182029	2.50118
ENSMUST00000143773	2	90852826	90856864	453	G	ERVL	0.50749	0.849392	0.281695	0.385038	0.898786	0.662517	0.145653	0.347234	1.72285	1.28526
ENSMUST00000143840	4	155563842	155577090	396	G	ERVL	0	0.277783	0	0	0.253546	0.576998	0.669891	0.073915	0.337807	0
ENSMUST00000143844	11	120673098	120689068	630	G	ERVL	0.322653	2.59275	0.24725	0.551929	0.255065	0.157747	0.12411	0.11903	1.22159	1.6079
ENSMUST00000144019	11	74901713	74903905	538	T	ERVL	0.327297	0.373605	0.13008	0.519181	0.68842	0.264575	0.761003	0.458537	0.329528	0.173237
ENSMUST00000144049	11	116671708	116674587	962	G	ERVL	5.38205	4.82745	4.22837	7.73285	4.33821	5.37142	19.5136	7.59174	6.13333	4.57049
ENSMUST00000144165	19	45748543	45749549	707	A	ERVL	1.05452	3.77178	0.381659	4.78642	3.5278	4.64184	4.44249	2.99685	0.871225	1.98831
ENSMUST00000144338	10	88677811	88683023	2287	C	ERVL	0.104434	0.53875	0	0	0	0	0	0.002448	0.308934	1.10423
ENSMUST00000144471	18	37936972	37944075	1805	C	ERVL	10.7179	4.4463	3.1924	1.15615	7.11046	5.75075	6.77272	7.06381	1.16896	7.32753
ENSMUST00000144790	15	79426399	79439018	592	C	ERVL	1.05032	2.0078	0.564122	0.311131	0.326217	0.309662	0.041841	0.377677	1.5214	0.327692
ENSMUST00000145162	6	148190919	148196345	546	A	ERVL	0.204572	0.463731	0	0.339401	0	0.243873	0.190491	0.595065	0.441741	0.6651
ENSMUST00000145255	12	110694175	110695672	921	G	ERVL	1.58153	0.270357	1.72965	0.21212	0.131185	0.268763	0.373051	0.282236	0.298606	0.325386
ENSMUST00000145315	11	30099396	30103249	2954	G	ERVL	1.15797	0.743288	8.09191	1.5286	1.6975	0.789906	3.19131	2.03273	1.76249	2.20635
ENSMUST00000145336	11	70956200	70961791	504	C	ERVL	0.527544	2.73336	0.389038	1.06231	0.893912	0.909273	1.59011	1.90661	1.00317	1.02292
ENSMUST00000145541	6	39468204	39470324	735	A	ERVL	0.747788	1.27343	0.994617	0.155456	0.098731	0.160067	0.424379	0.361602	0.89252	0.877929
ENSMUST00000145732	11	76961296	76965915	880	T	ERVL	0.064004	0.111652	0.02526	0.008501	0.085698	0.058204	0.699416	0.042618	0.081239	0.022672
ENSMUST00000145844	1	28580499	28580772	273	A	ERVL	14.7152	4.85067	2.64309	2.85801	4.94014	6.39593	4.73002	5.35511	2.77103	4.09852
ENSMUST00000145923	7	80900673	80901232	374	T	ERVL	0.193512	0.342445	0.168969	0.400943	0.302737	1.36968	0.077503	0.802457	2.20684	1.32948
ENSMUST00000145997	7	17022373	17027789	379	T	ERVL	0.049909	1.56337	0.504401	1.23032	1.27518	2.70174	2.62059	3.26442	0.765621	1.49618
ENSMUST00000146077	17	26506516	26507723	837	C	ERVL	0.51874	1.27314	3.25471	0.748996	0.356875	0.137435	0.441683	0.235799	1.21744	0.59235
ENSMUST00000146098	6	124822843	124824200	772	C	ERVL	0.339894	0.956002	1.89489	0.46321	0.756876	1.31795	0.921904	2.1928	2.11756	1.76161
ENSMUST00000146287	10	39454915	39564355	2122	A	ERVL	0	0	0	0	0	0	0	0	0	0.674338
ENSMUST00000146419	11	75668094	75670254	773	A	ERVL	0.35264	0.252085	3.3143	1.30985	0.529206	0.459902	0.496533	0.105189	0.814998	0.512524
ENSMUST00000146514	6	34156723	34163482	2315	A	ERVL	0.433951	0.995756	1.0067	0.302347	0.38178	1.01838	3.23502	0.413515	1.42282	1.08686
ENSMUST00000146585	11	117115252	117128763	1044	G	ERVL	0.554285	0.490037	0.199511	2.40928	2.44111	2.09571	1.31254	1.48991	0.531644	0.43492
ENSMUST00000146661	19	5482854	5483967	693	A	ERVL	0.049046	0.270831	0.251388	0.443011	0.094331	0.450011	0.118924	0.204419	0.532361	0.684563
ENSMUST00000146677	8	71470411	71476098	1951	C	ERVL	0	0	0	0	0	6.34793	13.187	3.55832	2.36506	0.473728
ENSMUST00000146729	2	25201154	25203601	492	G	ERVL	0.398707	0.58277	0.418807	0.282776	0.402294	0.212704	0.66715	0.30386	0.629733	0.468455
ENSMUST00000146764	10	81155672	81167721	1961	G	ERVL	1.63422	1.64251	2.50115	0.42537	0.457635	0.746985	3.18694	1.28987	2.28551	2.51255
ENSMUST00000147143	2	26912619	26913318	591	A	ERVL	5.05628	2.40343	1.97298	2.9294	2.7167	3.37215	11.067	2.48989	3.17567	2.36177
ENSMUST00000147290	2	80617100	80631730	1320	G	ERVL	0.129882	0.283622	0.943096	0.141713	0.711805	0.504728	1.0933	0.501247	0.31907	0.315435
ENSMUST00000147371	6	91256001	91257826	657	A	ERVL	0.024993	0.371317	6.52625	2.84083	2.80539	1.24511	2.1354	1.90063	0.075843	0.113236
ENSMUST00000147518	5	137650859	137661762	1856	C	ERVL	0.009819	5.17811	2.74662	4.03935	0.429035	1.47283	4.59255	2.29098	3.07043	5.50566
ENSMUST00000147563	9	123074146	123113205	5144	C	ERVL	2.86251	3.55205	0.676424	2.34704	3.33306	3.34356	1.21528	1.67641	1.86227	1.83647
ENSMUST00000147578	7	83960799	84086502	4565	T	ERVL	0	0.034413	0.679562	0.023859	0.19805	0.015557	0.098161	0	0.000574	0
ENSMUST00000147588	8	107355820	107373530	5474	A	ERVL	0	0.036205	0.005121	0	0.099692	0.011018	0.054874	0.099022	0.007299	1.75662
ENSMUST00000147652	4	132311865	132329389	1007	C	ERVL	17.9594	9.73838	8.38388	9.98271	12.8305	11.6662	12.0882	16.6781	13.8189	12.0761
ENSMUST00000147726	6	113416310	113419310	797	C	ERVL	0	0.856454	0	1.07063	0.761626	1.46205	0	0	2.33052	0
ENSMUST00000147732	9	65676586	65690266	1682	G	ERVL	0.870736	7.83108	2.89696	4.74822	4.26466	3.9821	0.560769	0.477922	1.41831	5.0948
ENSMUST00000147860	11	102405739	102406884	653	G	ERVL	0.097933	0.504125	0.09222	0.009498	0.144771	0.126371	0.550678	0.257675	0.164452	0.316463
ENSMUST00000147924	19	6986394	6987140	458	G	ERVL	1.40429	1.10003	1.2655	0.247226	0.122718	0.309421	0.237529	0.106827	1.13618	1.16776
ENSMUST00000147935	8	25699958	25700984	598	A	ERVL	0.064289	0.011883	0.358933	0.008802	0.004485	0.135669	0.514662	0.115659	0.059925	0.008427
ENSMUST00000147947	6	124438904	124450172	763	A	ERVL	2.80594	4.9074	0.039508	0.048455	0.067714	0.056539	0.222431	1.4322	3.96735	4.74455
ENSMUST00000148026	4	44123238	44123543	305	T	ERVL	0.573611	0.071313	0.043741	0.147492	0.202785	0.105467	0.54591	0.507201	0.174556	0.187691
ENSMUST00000148060	7	122067208	122077632	3295	G	ERVL	4.09455	1.91646	1.63601	2.01665	1.19879	2.08658	1.03252	1.31716	1.40119	2.38969
ENSMUST00000148139	5	115480231	115484345	850	T	ERVL	0	0.418592	0	0.267921	0.200544	0.30635	0	0.823603	0.538515	0.414443
ENSMUST00000148169	15	3971284	3971982	581	T	ERVL	0.091934	0.111982	0.490227	0.296881	0.437733	0.683801	0.342537	0.231842	0.156551	0.083408
ENSMUST00000148407	5	121130535	121191367	7427	T	ERVL	0	0.452269	0.23748	0.006925	0.005881	0.002818	0.926917	0.021352	0.036488	0.009549
ENSMUST00000148592	8	85080973	85082339	795	T	ERVL	0.483428	0.392746	0.416533	1.29758	0.243269	0.341722	1.40978	0.432556	0.490153	1.71983
ENSMUST00000148873	5	21645813	21661616	1161	A	ERVL	1.15579	1.36311	1.06452	1.74319	2.19318	3.47308	3.35816	2.25606	2.33293	1.81513
[truncated: 56,914 more rows]
