# Supplementary material for: Deep annotation of long noncoding RNAs by assembling RNA-seq and small RNA-seq data
Source: J Biol Chem. 2023 Aug 4;299(9):105130. doi: 10.1016/j.jbc.2023.105130 (PMC10498003; doi:10.1016/j.jbc.2023.105130)
Supplement: Supporting Table S4 [file mmc5.xlsx]

## Sheet: Sheet1
Supplementary Table 4
Primer used for embryo genotyping
TCONS_00117285 Nested PCR outer primers	KO-allele-forward	5'-TTAACACCAAAACTTGACATTTCTTTGGGAACTTCAACTCAAAACATAAGTCACTGTTT-3'
	WT/KO-allele-reverse	5'-TTTCTACTGCAGATATTTTGCCCAAATGTTTTGTTTGTGGATTAACCGCTGGGTTTGAG-3'
TCONS_00117285 Nested PCR inner primers	KO-allele-forward	5'-GTAAACAATGCAGGGTAGACTAAGAA-3'
	WT/KO-allele-reverse	5'-TTTGAGAAGGAGGGAGTGCTG-3'
